# Supplementary material for: Gabapentinoid consumption in 65 countries and regions from 2008 to 2018: a longitudinal trend study
Source: Nat Commun. 2023 Aug 17;14:5005. doi: 10.1038/s41467-023-40637-8 (PMC10435503; doi:10.1038/s41467-023-40637-8)
Supplement: Supplementary file 4 — Source Data [file 41467_2023_40637_MOESM4_ESM.xlsx]

## Sheet: Figure 1
Figure 1
	Year	Drug	DDD/TID	DDD/TID - lower	DDD/TID - upper	Area
	2008	Gabapentin	2.06217	1.45137	2.93002	Multinational
	2009	Gabapentin	2.25865	1.57151	3.24626	Multinational
	2010	Gabapentin	2.47119	1.68851	3.61668	Multinational
	2011	Gabapentin	2.51455	1.74292	3.6278	Multinational
	2012	Gabapentin	2.70081	1.88641	3.86679	Multinational
	2013	Gabapentin	2.97184	2.05489	4.29796	Multinational
	2014	Gabapentin	3.00109	2.07192	4.34697	Multinational
	2015	Gabapentin	3.36691	2.28709	4.95656	Multinational
	2016	Gabapentin	3.60465	2.42262	5.36339	Multinational
	2017	Gabapentin	3.88401	2.5851	5.83558	Multinational
	2018	Gabapentin	4.08656	2.71071	6.16075	Multinational
	2008	Gabapentin Enacarbil	0	0	0	Multinational
	2009	Gabapentin Enacarbil	0	0	0	Multinational
	2010	Gabapentin Enacarbil	0	0	0	Multinational
	2011	Gabapentin Enacarbil	0.00649427	0.00644762	0.00654126	Multinational
	2012	Gabapentin Enacarbil	0.0211638	0.0195126	0.0229546	Multinational
	2013	Gabapentin Enacarbil	0.00726935	0.00245317	0.0215409	Multinational
	2014	Gabapentin Enacarbil	0.0642729	0.0224222	0.184237	Multinational
	2015	Gabapentin Enacarbil	0.0136166	0.00724432	0.0255942	Multinational
	2016	Gabapentin Enacarbil	0.106851	0.0670353	0.170315	Multinational
	2017	Gabapentin Enacarbil	0.114308	0.0714874	0.182778	Multinational
	2018	Gabapentin Enacarbil	0.111529	0.0558695	0.222639	Multinational
	2008	Pregabalin	2.10914	1.56246	2.8471	Multinational
	2009	Pregabalin	3.01966	2.24864	4.05503	Multinational
	2010	Pregabalin	3.16192	2.36228	4.23225	Multinational
	2011	Pregabalin	3.60028	2.7561	4.70305	Multinational
	2012	Pregabalin	4.00837	3.09599	5.18962	Multinational
	2013	Pregabalin	5.131	3.98896	6.60002	Multinational
	2014	Pregabalin	6.09612	4.74672	7.82913	Multinational
	2015	Pregabalin	6.97655	5.41359	8.99075	Multinational
	2016	Pregabalin	8.17187	6.30553	10.5906	Multinational
	2017	Pregabalin	9.68983	7.51301	12.4974	Multinational
	2018	Pregabalin	11.1836	8.69949	14.3771	Multinational
	2008	Gabapentinoids	4.15374	2.98771	5.77486	Multinational
	2009	Gabapentinoids	5.37372	3.85714	7.48661	Multinational
	2010	Gabapentinoids	6.43101	4.59645	8.99779	Multinational
	2011	Gabapentinoids	6.99022	5.10398	9.57354	Multinational
	2012	Gabapentinoids	8.12042	6.00154	10.9874	Multinational
	2013	Gabapentinoids	9.81205	7.2579	13.265	Multinational
	2014	Gabapentinoids	11.3513	8.43251	15.2805	Multinational
	2015	Gabapentinoids	12.8889	9.5055	17.4765	Multinational
	2016	Gabapentinoids	14.3594	10.5637	19.519	Multinational
	2017	Gabapentinoids	16.4691	12.1404	22.3412	Multinational
	2018	Gabapentinoids	18.2101	13.5001	24.5634	Multinational

## Sheet: Figure 2
Figure 2
	Year	Drug	Country	DDD	Thousand Population	Class	Region	DDDPTPD	lower	upper	conf.level
	2008	Gabapentin	ALGERIA	0	34730.6	Gabapentinoids	Northern Africa	0	0	0	0.95
	2008	Gabapentin	ARGENTINA	1532866	40080.2	Gabapentinoids	Central and South America and the Caribbean	1.04709	1.04543	1.04875	0.95
	2008	Gabapentin	AUSTRALIA	5911624	21332.3	Gabapentinoids	Australia and New Zealand	7.58716	7.58104	7.59327	0.95
	2008	Gabapentin	AUSTRIA	4399525	8341.52	Gabapentinoids	Western Europe	14.4401	14.4266	14.4536	0.95
	2008	Gabapentin	BELARUS	16780	9452.85	Gabapentinoids	Eastern Europe	0.0486003	0.0478649	0.0493356	0.95
	2008	Gabapentin	BELGIUM	1373808	10778.8	Gabapentinoids	Western Europe	3.48953	3.48369	3.49536	0.95
	2008	Gabapentin	BOSNIA AND HERZEGOVINA	0	3754.26	Gabapentinoids	Southern Europe	0	0	0	0.95
	2008	Gabapentin	BRAZIL	3663753	192030	Gabapentinoids	Central and South America and the Caribbean	0.522355	0.52182	0.52289	0.95
	2008	Gabapentin	BULGARIA	238231	7524.08	Gabapentinoids	Eastern Europe	0.866871	0.86339	0.870352	0.95
	2008	Gabapentin	CANADA	30293408	33337.6	Gabapentinoids	Northern America	24.8784	24.8696	24.8873	0.95
	2008	Gabapentin	CHILE	259278	16708.3	Gabapentinoids	Central and South America and the Caribbean	0.424859	0.423223	0.426494	0.95
	2008	Gabapentin	CHINA	463509	1.35357e+06	Gabapentinoids	Eastern Asia	0.00937535	0.00934836	0.00940234	0.95
	2008	Gabapentin	COLOMBIA	549166	44255	Gabapentinoids	Central and South America and the Caribbean	0.339744	0.338845	0.340642	0.95
	2008	Gabapentin	CROATIA	465190	4352.64	Gabapentinoids	Southern Europe	2.92609	2.91768	2.9345	0.95
	2008	Gabapentin	CZECH REPUBLIC	2723912	10425.3	Gabapentinoids	Eastern Europe	7.15345	7.14496	7.16195	0.95
	2008	Gabapentin	ECUADOR	386233	14535.7	Gabapentinoids	Central and South America and the Caribbean	0.727482	0.725187	0.729776	0.95
	2008	Gabapentin	EGYPT	2208446	79636.1	Gabapentinoids	Northern Africa	0.759253	0.758252	0.760255	0.95
	2008	Gabapentin	ESTONIA	36893	1340.07	Gabapentinoids	Northern Europe	0.75375	0.746058	0.761441	0.95
	2008	Gabapentin	FINLAND	1863804	5319.45	Gabapentinoids	Northern Europe	9.59275	9.57898	9.60652	0.95
	2008	Gabapentin	FRANCE	31340311	62209.2	Gabapentinoids	Western Europe	13.793	13.7882	13.7978	0.95
	2008	Gabapentin	GERMANY	36401173	81065.8	Gabapentinoids	Western Europe	12.2938	12.2899	12.2978	0.95
	2008	Gabapentin	GREECE	3361049	11040.3	Gabapentinoids	Southern Europe	8.33496	8.32604	8.34387	0.95
	2008	Gabapentin	HUNGARY	824541	9991.87	Gabapentinoids	Eastern Europe	2.25931	2.25443	2.26418	0.95
	2008	Gabapentin	INDIA	7.42721e+06	1.20067e+06	Gabapentinoids	Southern Asia	0.16936	0.169239	0.169482	0.95
	2008	Gabapentin	IRELAND	1482663	4415.87	Gabapentinoids	Northern Europe	9.19255	9.17775	9.20734	0.95
	2008	Gabapentin	ITALY	12286705	58922.1	Gabapentinoids	Southern Europe	5.70909	5.7059	5.71228	0.95
	2008	Gabapentin	JAPAN	4768296	128539	Gabapentinoids	Eastern Asia	1.01564	1.01473	1.01655	0.95
	2008	Gabapentin	JORDAN	180755	6556.47	Gabapentinoids	Western Asia	0.754796	0.751317	0.758276	0.95
	2008	Gabapentin	KAZAKHSTAN	0	15862.1	Gabapentinoids	Central Asia	0	0	0	0.95
	2008	Gabapentin	KUWAIT	28884	2656.01	Gabapentinoids	Western Asia	0.29774	0.294306	0.301174	0.95
	2008	Gabapentin	LATVIA	263356	2171.25	Gabapentinoids	Northern Europe	3.32081	3.30812	3.33349	0.95
	2008	Gabapentin	LEBANON	420519	4764.74	Gabapentinoids	Western Asia	2.41633	2.40902	2.42363	0.95
	2008	Gabapentin	LITHUANIA	256647	3212.87	Gabapentinoids	Northern Europe	2.18702	2.17856	2.19548	0.95
	2008	Gabapentin	LUXEMBOURG	151610	485.403	Gabapentinoids	Western Europe	8.55136	8.50831	8.5944	0.95
	2008	Gabapentin	MEXICO	2883990	110815	Gabapentinoids	Central and South America and the Caribbean	0.712531	0.711709	0.713354	0.95
	2008	Gabapentin	MOROCCO	84840	31536.8	Gabapentinoids	Northern Africa	0.0736534	0.0731578	0.074149	0.95
	2008	Gabapentin	NETHERLANDS	0	16568.1	Gabapentinoids	Western Europe	0	0	0	0.95
	2008	Gabapentin	NEW ZEALAND	1523440	4278.16	Gabapentinoids	Australia and New Zealand	9.74941	9.73393	9.7649	0.95
	2008	Gabapentin	NORWAY	1926487	4771.01	Gabapentinoids	Northern Europe	11.0552	11.0396	11.0708	0.95
	2008	Gabapentin	PAKISTAN	3399688	171649	Gabapentinoids	Southern Asia	0.54226	0.541684	0.542836	0.95
	2008	Gabapentin	PERU	252304	28562.3	Gabapentinoids	Central and South America and the Caribbean	0.241847	0.240903	0.242791	0.95
	2008	Gabapentin	PHILIPPINES	864824	90902	Gabapentinoids	South-eastern Asia	0.260474	0.259925	0.261023	0.95
	2008	Gabapentin	POLAND	2059031	38356.8	Gabapentinoids	Eastern Europe	1.46971	1.4677	1.47171	0.95
	2008	Gabapentin	PORTUGAL	5068806	10595.3	Gabapentinoids	Southern Europe	13.0979	13.0865	13.1093	0.95
	2008	Gabapentin	PUERTO RICO	4936503	3608.03	Gabapentinoids	Central and South America and the Caribbean	37.4592	37.4262	37.4923	0.95
	2008	Gabapentin	ROMANIA	454302	20829.5	Gabapentinoids	Eastern Europe	0.597139	0.595402	0.598875	0.95
	2008	Gabapentin	RUSSIA	795204	143249	Gabapentinoids	Eastern Europe	0.151984	0.15165	0.152318	0.95
	2008	Gabapentin	SAUDI ARABIA	1001555	25888.5	Gabapentinoids	Western Asia	1.0592	1.05712	1.06127	0.95
	2008	Gabapentin	SERBIA	0	9060.1	Gabapentinoids	Southern Europe	0	0	0	0.95
	2008	Gabapentin	SLOVAKIA	1179751	5399.36	Gabapentinoids	Eastern Europe	5.98216	5.97136	5.99295	0.95
	2008	Gabapentin	SLOVENIA	336096	2023.05	Gabapentinoids	Southern Europe	4.54848	4.53311	4.56386	0.95
	2008	Gabapentin	SOUTH AFRICA	936845	49779.5	Gabapentinoids	Southern Africa	0.515261	0.514218	0.516304	0.95
	2008	Gabapentin	SOUTH KOREA	11546006	49182.5	Gabapentinoids	Eastern Asia	6.42734	6.42363	6.43105	0.95
	2008	Gabapentin	SPAIN	30051223	46068.8	Gabapentinoids	Southern Europe	17.8593	17.8529	17.8657	0.95
	2008	Gabapentin	SWEDEN	4073395	9236.43	Gabapentinoids	Northern Europe	12.0743	12.0626	12.086	0.95
	2008	Gabapentin	SWITZERLAND	1754050	7622.83	Gabapentinoids	Western Europe	6.29993	6.29061	6.30925	0.95
	2008	Gabapentin	TAIWAN	1471366	23019	Gabapentinoids	Eastern Asia	1.75002	1.74719	1.75285	0.95
	2008	Gabapentin	THAILAND	0	66531	Gabapentinoids	South-eastern Asia	0	0	0	0.95
	2008	Gabapentin	TUNISIA	245597	10414.4	Gabapentinoids	Northern Africa	0.645651	0.643097	0.648204	0.95
	2008	Gabapentin	TÜRKIYE	30394128	70418.6	Gabapentinoids	Western Asia	11.8171	11.8129	11.8213	0.95
	2008	Gabapentin	UNITED ARAB EMIRATES	259117	7089.49	Gabapentinoids	Western Asia	1.00067	0.996817	1.00452	0.95
	2008	Gabapentin	UNITED KINGDOM	38291888	62145.1	Gabapentinoids	Northern Europe	16.8698	16.8644	16.8751	0.95
	2008	Gabapentin	UNITED STATES	496158272	303486	Gabapentinoids	Northern America	44.7601	44.7562	44.7641	0.95
	2008	Gabapentin	URUGUAY	238704	3340.22	Gabapentinoids	Central and South America and the Caribbean	1.95656	1.94872	1.96441	0.95
	2008	Gabapentin	VENEZUELA	4538485	27635.8	Gabapentinoids	Central and South America and the Caribbean	4.49623	4.49209	4.50036	0.95
	2008	Gabapentin Enacarbil	JAPAN	0	128539	Gabapentinoids	Eastern Asia	0	0	0	0.95
	2008	Gabapentin Enacarbil	PUERTO RICO	0	3608.03	Gabapentinoids	Central and South America and the Caribbean	0	0	0	0.95
	2008	Gabapentin Enacarbil	UNITED STATES	0	303486	Gabapentinoids	Northern America	0	0	0	0.95
	2008	Pregabalin	ALGERIA	899628	34730.6	Gabapentinoids	Northern Africa	0.709186	0.707721	0.710652	0.95
	2008	Pregabalin	ARGENTINA	1556305	40080.2	Gabapentinoids	Central and South America and the Caribbean	1.0631	1.06143	1.06477	0.95
	2008	Pregabalin	AUSTRALIA	4112052	21332.3	Gabapentinoids	Australia and New Zealand	5.27753	5.27243	5.28263	0.95
	2008	Pregabalin	AUSTRIA	2296639	8341.52	Gabapentinoids	Western Europe	7.53802	7.52827	7.54776	0.95
	2008	Pregabalin	BELARUS	2553	9452.85	Gabapentinoids	Eastern Europe	0.00739431	0.00710748	0.00768114	0.95
	2008	Pregabalin	BELGIUM	3749126	10778.8	Gabapentinoids	Western Europe	9.52294	9.5133	9.53258	0.95
	2008	Pregabalin	BOSNIA AND HERZEGOVINA	0	3754.26	Gabapentinoids	Southern Europe	0	0	0	0.95
	2008	Pregabalin	BRAZIL	0	192030	Gabapentinoids	Central and South America and the Caribbean	0	0	0	0.95
	2008	Pregabalin	BULGARIA	51226	7524.08	Gabapentinoids	Eastern Europe	0.1864	0.184786	0.188014	0.95
	2008	Pregabalin	CANADA	19954160	33337.6	Gabapentinoids	Northern America	16.3873	16.3801	16.3945	0.95
	2008	Pregabalin	CHILE	1030444	16708.3	Gabapentinoids	Central and South America and the Caribbean	1.68851	1.68525	1.69177	0.95
	2008	Pregabalin	CHINA	0	1.35357e+06	Gabapentinoids	Eastern Asia	0	0	0	0.95
	2008	Pregabalin	COLOMBIA	866397	44255	Gabapentinoids	Central and South America and the Caribbean	0.536	0.534871	0.537128	0.95
	2008	Pregabalin	CROATIA	37114	4352.64	Gabapentinoids	Southern Europe	0.233451	0.231075	0.235826	0.95
	2008	Pregabalin	CZECH REPUBLIC	1623159	10425.3	Gabapentinoids	Eastern Europe	4.26269	4.25613	4.26925	0.95
	2008	Pregabalin	ECUADOR	647737	14535.7	Gabapentinoids	Central and South America and the Caribbean	1.22003	1.21706	1.223	0.95
	2008	Pregabalin	EGYPT	887595	79636.1	Gabapentinoids	Northern Africa	0.305151	0.304516	0.305786	0.95
	2008	Pregabalin	ESTONIA	61968	1340.07	Gabapentinoids	Northern Europe	1.26605	1.25608	1.27602	0.95
	2008	Pregabalin	FINLAND	6599139	5319.45	Gabapentinoids	Northern Europe	33.9649	33.939	33.9908	0.95
	2008	Pregabalin	FRANCE	49244552	62209.2	Gabapentinoids	Western Europe	21.6727	21.6667	21.6788	0.95
	2008	Pregabalin	GERMANY	46053366	81065.8	Gabapentinoids	Western Europe	15.5537	15.5492	15.5582	0.95
	2008	Pregabalin	GREECE	5705741	11040.3	Gabapentinoids	Southern Europe	14.1495	14.1379	14.1611	0.95
	2008	Pregabalin	HUNGARY	1807750	9991.87	Gabapentinoids	Eastern Europe	4.95338	4.94616	4.9606	0.95
	2008	Pregabalin	INDIA	3.42953e+07	1.20067e+06	Gabapentinoids	Southern Asia	0.782026	0.781765	0.782288	0.95
	2008	Pregabalin	IRELAND	3150636	4415.87	Gabapentinoids	Northern Europe	19.534	19.5125	19.5556	0.95
	2008	Pregabalin	ITALY	19818187	58922.1	Gabapentinoids	Southern Europe	9.20864	9.20458	9.21269	0.95
	2008	Pregabalin	JAPAN	0	128539	Gabapentinoids	Eastern Asia	0	0	0	0.95
	2008	Pregabalin	JORDAN	122185	6556.47	Gabapentinoids	Western Asia	0.51022	0.507359	0.513081	0.95
	2008	Pregabalin	KAZAKHSTAN	0	15862.1	Gabapentinoids	Central Asia	0	0	0	0.95
	2008	Pregabalin	KUWAIT	85113	2656.01	Gabapentinoids	Western Asia	0.877356	0.871462	0.88325	0.95
	2008	Pregabalin	LATVIA	66846	2171.25	Gabapentinoids	Northern Europe	0.842899	0.83651	0.849289	0.95
	2008	Pregabalin	LEBANON	279325	4764.74	Gabapentinoids	Western Asia	1.60502	1.59907	1.61097	0.95
	2008	Pregabalin	LITHUANIA	150470	3212.87	Gabapentinoids	Northern Europe	1.28223	1.27575	1.28871	0.95
	2008	Pregabalin	LUXEMBOURG	424844	485.403	Gabapentinoids	Western Europe	23.9628	23.8907	24.0348	0.95
	2008	Pregabalin	MEXICO	8399470	110815	Gabapentinoids	Central and South America and the Caribbean	2.07521	2.07381	2.07661	0.95
	2008	Pregabalin	MOROCCO	186849	31536.8	Gabapentinoids	Northern Africa	0.162212	0.161476	0.162947	0.95
	2008	Pregabalin	NETHERLANDS	0	16568.1	Gabapentinoids	Western Europe	0	0	0	0.95
	2008	Pregabalin	NEW ZEALAND	18676	4278.16	Gabapentinoids	Australia and New Zealand	0.119519	0.117805	0.121233	0.95
	2008	Pregabalin	NORWAY	4050537	4771.01	Gabapentinoids	Northern Europe	23.244	23.2214	23.2667	0.95
	2008	Pregabalin	PAKISTAN	2701389	171649	Gabapentinoids	Southern Asia	0.430879	0.430366	0.431393	0.95
	2008	Pregabalin	PERU	265960	28562.3	Gabapentinoids	Central and South America and the Caribbean	0.254937	0.253968	0.255906	0.95
	2008	Pregabalin	PHILIPPINES	894808	90902	Gabapentinoids	South-eastern Asia	0.269505	0.268946	0.270063	0.95
	2008	Pregabalin	POLAND	60349	38356.8	Gabapentinoids	Eastern Europe	0.0430762	0.0427325	0.0434199	0.95
	2008	Pregabalin	PORTUGAL	7015053	10595.3	Gabapentinoids	Southern Europe	18.127	18.1136	18.1405	0.95
	2008	Pregabalin	PUERTO RICO	1664651	3608.03	Gabapentinoids	Central and South America and the Caribbean	12.6317	12.6125	12.6509	0.95
	2008	Pregabalin	ROMANIA	1910974	20829.5	Gabapentinoids	Eastern Europe	2.5118	2.50824	2.51536	0.95
	2008	Pregabalin	RUSSIA	719036	143249	Gabapentinoids	Eastern Europe	0.137426	0.137109	0.137744	0.95
	2008	Pregabalin	SAUDI ARABIA	2417542	25888.5	Gabapentinoids	Western Asia	2.55668	2.55346	2.5599	0.95
	2008	Pregabalin	SERBIA	0	9060.1	Gabapentinoids	Southern Europe	0	0	0	0.95
	2008	Pregabalin	SLOVAKIA	1603322	5399.36	Gabapentinoids	Eastern Europe	8.12995	8.11737	8.14254	0.95
	2008	Pregabalin	SLOVENIA	795084	2023.05	Gabapentinoids	Southern Europe	10.7601	10.7365	10.7838	0.95
	2008	Pregabalin	SOUTH AFRICA	1170674	49779.5	Gabapentinoids	Southern Africa	0.643866	0.6427	0.645032	0.95
	2008	Pregabalin	SOUTH KOREA	5482537	49182.5	Gabapentinoids	Eastern Asia	3.05198	3.04942	3.05453	0.95
	2008	Pregabalin	SPAIN	34478405	46068.8	Gabapentinoids	Southern Europe	20.4904	20.4835	20.4972	0.95
	2008	Pregabalin	SWEDEN	7389245	9236.43	Gabapentinoids	Northern Europe	21.9031	21.8873	21.9189	0.95
	2008	Pregabalin	SWITZERLAND	3709563	7622.83	Gabapentinoids	Western Europe	13.3234	13.3099	13.337	0.95
	2008	Pregabalin	TAIWAN	0	23019	Gabapentinoids	Eastern Asia	0	0	0	0.95
	2008	Pregabalin	THAILAND	0	66531	Gabapentinoids	South-eastern Asia	0	0	0	0.95
	2008	Pregabalin	TUNISIA	219773	10414.4	Gabapentinoids	Northern Africa	0.577762	0.575346	0.580177	0.95
	2008	Pregabalin	TÜRKIYE	5276741	70418.6	Gabapentinoids	Western Asia	2.05158	2.04983	2.05333	0.95
	2008	Pregabalin	UNITED ARAB EMIRATES	543926	7089.49	Gabapentinoids	Western Asia	2.10056	2.09498	2.10614	0.95
	2008	Pregabalin	UNITED KINGDOM	30838071	62145.1	Gabapentinoids	Northern Europe	13.586	13.5812	13.5907	0.95
	2008	Pregabalin	UNITED STATES	242432793	303486	Gabapentinoids	Northern America	21.8707	21.8679	21.8734	0.95
	2008	Pregabalin	URUGUAY	71005	3340.22	Gabapentinoids	Central and South America and the Caribbean	0.582001	0.57772	0.586282	0.95
	2008	Pregabalin	VENEZUELA	2318505	27635.8	Gabapentinoids	Central and South America and the Caribbean	2.29692	2.29396	2.29987	0.95
	2009	Gabapentin	ALGERIA	0	35333.9	Gabapentinoids	Northern Africa	0	0	0	0.95
	2009	Gabapentin	ARGENTINA	1765949	40482.8	Gabapentinoids	Central and South America and the Caribbean	1.19431	1.19255	1.19607	0.95
	2009	Gabapentin	AUSTRALIA	6173027	21750.9	Gabapentinoids	Australia and New Zealand	7.77019	7.76406	7.77632	0.95
	2009	Gabapentin	AUSTRIA	4820176	8372.66	Gabapentinoids	Western Europe	15.7619	15.7479	15.776	0.95
	2009	Gabapentin	BELARUS	31913	9433.16	Gabapentinoids	Eastern Europe	0.0926233	0.0916071	0.0936395	0.95
	2009	Gabapentin	BELGIUM	1455378	10859.9	Gabapentinoids	Western Europe	3.66909	3.66313	3.67505	0.95
	2009	Gabapentin	BOSNIA AND HERZEGOVINA	0	3735.95	Gabapentinoids	Southern Europe	0	0	0	0.95
	2009	Gabapentin	BRAZIL	4180249	193887	Gabapentinoids	Central and South America and the Caribbean	0.590289	0.589723	0.590854	0.95
	2009	Gabapentin	BULGARIA	328727	7473.51	Gabapentinoids	Eastern Europe	1.20426	1.20014	1.20838	0.95
	2009	Gabapentin	CANADA	32495964	33746.1	Gabapentinoids	Northern America	26.3643	26.3552	26.3733	0.95
	2009	Gabapentin	CHILE	206567	16886.2	Gabapentinoids	Central and South America and the Caribbean	0.334919	0.333474	0.336363	0.95
	2009	Gabapentin	CHINA	982318	1.36117e+06	Gabapentinoids	Eastern Asia	0.0197583	0.0197192	0.0197974	0.95
	2009	Gabapentin	COLOMBIA	469430	44750.1	Gabapentinoids	Central and South America and the Caribbean	0.287202	0.28638	0.288023	0.95
	2009	Gabapentin	CROATIA	472440	4341.26	Gabapentinoids	Southern Europe	2.97948	2.97098	2.98798	0.95
	2009	Gabapentin	CZECH REPUBLIC	3412859	10488.2	Gabapentinoids	Eastern Europe	8.909	8.89955	8.91845	0.95
	2009	Gabapentin	ECUADOR	375358	14774.4	Gabapentinoids	Central and South America and the Caribbean	0.695577	0.693352	0.697802	0.95
	2009	Gabapentin	EGYPT	2467951	81134.8	Gabapentinoids	Northern Africa	0.832797	0.831758	0.833836	0.95
	2009	Gabapentin	ESTONIA	53230	1336.14	Gabapentinoids	Northern Europe	1.09072	1.08146	1.09999	0.95
	2009	Gabapentin	FINLAND	1880370	5342.27	Gabapentinoids	Northern Europe	9.63668	9.62291	9.65046	0.95
	2009	Gabapentin	FRANCE	29692714	62542.9	Gabapentinoids	Western Europe	12.9982	12.9935	13.0028	0.95
	2009	Gabapentin	GERMANY	39659428	80900	Gabapentinoids	Western Europe	13.4217	13.4175	13.4259	0.95
	2009	Gabapentin	GREECE	3195353	10959.3	Gabapentinoids	Southern Europe	7.98265	7.9739	7.9914	0.95
	2009	Gabapentin	HUNGARY	993297	9959.44	Gabapentinoids	Eastern Europe	2.73057	2.7252	2.73594	0.95
	2009	Gabapentin	INDIA	7.90062e+06	1.21773e+06	Gabapentinoids	Southern Asia	0.177632	0.177508	0.177756	0.95
	2009	Gabapentin	IRELAND	1484411	4494.57	Gabapentinoids	Northern Europe	9.04223	9.02768	9.05678	0.95
	2009	Gabapentin	ITALY	11593491	59105.6	Gabapentinoids	Southern Europe	5.37026	5.36717	5.37335	0.95
	2009	Gabapentin	JAPAN	6939807	128555	Gabapentinoids	Eastern Asia	1.47798	1.47688	1.47908	0.95
	2009	Gabapentin	JORDAN	222960	6893.26	Gabapentinoids	Western Asia	0.885548	0.881872	0.889224	0.95
	2009	Gabapentin	KAZAKHSTAN	0	16043	Gabapentinoids	Central Asia	0	0	0	0.95
	2009	Gabapentin	KUWAIT	27388	2821.04	Gabapentinoids	Western Asia	0.265804	0.262656	0.268951	0.95
	2009	Gabapentin	LATVIA	291309	2144.78	Gabapentinoids	Northern Europe	3.71861	3.7051	3.73211	0.95
	2009	Gabapentin	LEBANON	642476	4813.03	Gabapentinoids	Western Asia	3.65467	3.64574	3.66361	0.95
	2009	Gabapentin	LITHUANIA	257405	3167.27	Gabapentinoids	Northern Europe	2.22506	2.21646	2.23366	0.95
	2009	Gabapentin	LUXEMBOURG	141240	496.536	Gabapentinoids	Western Europe	7.78784	7.74722	7.82845	0.95
	2009	Gabapentin	MEXICO	2569009	112464	Gabapentinoids	Central and South America and the Caribbean	0.625406	0.624642	0.626171	0.95
	2009	Gabapentin	MOROCCO	59272	31929.1	Gabapentinoids	Northern Africa	0.0508245	0.0504153	0.0512336	0.95
	2009	Gabapentin	NETHERLANDS	0	16626.4	Gabapentinoids	Western Europe	0	0	0	0.95
	2009	Gabapentin	NEW ZEALAND	1839609	4323.34	Gabapentinoids	Australia and New Zealand	11.6497	11.6329	11.6666	0.95
	2009	Gabapentin	NORWAY	2512407	4826.85	Gabapentinoids	Northern Europe	14.2507	14.2331	14.2683	0.95
	2009	Gabapentin	PAKISTAN	2986518	175526	Gabapentinoids	Southern Asia	0.465837	0.465309	0.466366	0.95
	2009	Gabapentin	PERU	182331	28792.7	Gabapentinoids	Central and South America and the Caribbean	0.173376	0.17258	0.174172	0.95
	2009	Gabapentin	PHILIPPINES	896718	92414.2	Gabapentinoids	South-eastern Asia	0.265661	0.265111	0.26621	0.95
	2009	Gabapentin	POLAND	2345179	38351.9	Gabapentinoids	Eastern Europe	1.67417	1.67202	1.67631	0.95
	2009	Gabapentin	PORTUGAL	4369635	10604.1	Gabapentinoids	Southern Europe	11.2819	11.2713	11.2925	0.95
	2009	Gabapentin	PUERTO RICO	6179008	3596.53	Gabapentinoids	Central and South America and the Caribbean	47.0375	47.0005	47.0746	0.95
	2009	Gabapentin	ROMANIA	1163039	20638	Gabapentinoids	Eastern Europe	1.5429	1.54009	1.5457	0.95
	2009	Gabapentin	RUSSIA	868327	143327	Gabapentinoids	Eastern Europe	0.165869	0.16552	0.166218	0.95
	2009	Gabapentin	SAUDI ARABIA	979991	26630.3	Gabapentinoids	Western Asia	1.00752	1.00553	1.00952	0.95
	2009	Gabapentin	SERBIA	0	9023.35	Gabapentinoids	Southern Europe	0	0	0	0.95
	2009	Gabapentin	SLOVAKIA	1423337	5401.15	Gabapentinoids	Eastern Europe	7.21492	7.20306	7.22677	0.95
	2009	Gabapentin	SLOVENIA	306912	2033.81	Gabapentinoids	Southern Europe	4.13156	4.11694	4.14618	0.95
	2009	Gabapentin	SOUTH AFRICA	840664	50477	Gabapentinoids	Southern Africa	0.455972	0.454998	0.456947	0.95
	2009	Gabapentin	SOUTH KOREA	11890161	49347.4	Gabapentinoids	Eastern Asia	6.59679	6.59304	6.60054	0.95
	2009	Gabapentin	SPAIN	30945639	46583.6	Gabapentinoids	Southern Europe	18.1876	18.1812	18.1941	0.95
	2009	Gabapentin	SWEDEN	4133952	9313.08	Gabapentinoids	Northern Europe	12.1529	12.1412	12.1647	0.95
	2009	Gabapentin	SWITZERLAND	1677202	7713.9	Gabapentinoids	Western Europe	5.9528	5.94379	5.96181	0.95
	2009	Gabapentin	TAIWAN	1500914	23104.5	Gabapentinoids	Eastern Asia	1.77856	1.77571	1.7814	0.95
	2009	Gabapentin	THAILAND	0	66866.8	Gabapentinoids	South-eastern Asia	0	0	0	0.95
	2009	Gabapentin	TUNISIA	319335	10525.7	Gabapentinoids	Northern Africa	0.830626	0.827745	0.833507	0.95
	2009	Gabapentin	TÜRKIYE	37451276	71321.4	Gabapentinoids	Western Asia	14.3766	14.372	14.3812	0.95
	2009	Gabapentin	UNITED ARAB EMIRATES	322432	7917.37	Gabapentinoids	Western Asia	1.11498	1.11113	1.11883	0.95
	2009	Gabapentin	UNITED KINGDOM	46001579	62828.6	Gabapentinoids	Northern Europe	20.0459	20.0401	20.0517	0.95
	2009	Gabapentin	UNITED STATES	579603778	306308	Gabapentinoids	Northern America	51.8064	51.8022	51.8106	0.95
	2009	Gabapentin	URUGUAY	328586	3349.68	Gabapentinoids	Central and South America and the Caribbean	2.68569	2.67651	2.69487	0.95
	2009	Gabapentin	VENEZUELA	4963534	28031	Gabapentinoids	Central and South America and the Caribbean	4.84799	4.84373	4.85226	0.95
	2009	Gabapentin Enacarbil	JAPAN	0	128555	Gabapentinoids	Eastern Asia	0	0	0	0.95
	2009	Gabapentin Enacarbil	PUERTO RICO	0	3596.53	Gabapentinoids	Central and South America and the Caribbean	0	0	0	0.95
	2009	Gabapentin Enacarbil	UNITED STATES	0	306308	Gabapentinoids	Northern America	0	0	0	0.95
	2009	Pregabalin	ALGERIA	3552523	35333.9	Gabapentinoids	Northern Africa	2.75268	2.74981	2.75554	0.95
	2009	Pregabalin	ARGENTINA	2545045	40482.8	Gabapentinoids	Central and South America and the Caribbean	1.72121	1.7191	1.72333	0.95
	2009	Pregabalin	AUSTRALIA	5578748	21750.9	Gabapentinoids	Australia and New Zealand	7.02215	7.01633	7.02798	0.95
	2009	Pregabalin	AUSTRIA	2945113	8372.66	Gabapentinoids	Western Europe	9.63049	9.61949	9.64149	0.95
	2009	Pregabalin	BELARUS	16519	9433.16	Gabapentinoids	Eastern Europe	0.0479442	0.0472131	0.0486754	0.95
	2009	Pregabalin	BELGIUM	4804865	10859.9	Gabapentinoids	Western Europe	12.1133	12.1025	12.1242	0.95
	2009	Pregabalin	BOSNIA AND HERZEGOVINA	0	3735.95	Gabapentinoids	Southern Europe	0	0	0	0.95
	2009	Pregabalin	BRAZIL	1054566	193887	Gabapentinoids	Central and South America and the Caribbean	0.148914	0.14863	0.149198	0.95
	2009	Pregabalin	BULGARIA	288442	7473.51	Gabapentinoids	Eastern Europe	1.05668	1.05282	1.06054	0.95
	2009	Pregabalin	CANADA	26528735	33746.1	Gabapentinoids	Northern America	21.523	21.5148	21.5312	0.95
	2009	Pregabalin	CHILE	1188886	16886.2	Gabapentinoids	Central and South America and the Caribbean	1.92761	1.92414	1.93107	0.95
	2009	Pregabalin	CHINA	0	1.36117e+06	Gabapentinoids	Eastern Asia	0	0	0	0.95
	2009	Pregabalin	COLOMBIA	903461	44750.1	Gabapentinoids	Central and South America and the Caribbean	0.552746	0.551606	0.553886	0.95
	2009	Pregabalin	CROATIA	100209	4341.26	Gabapentinoids	Southern Europe	0.631976	0.628063	0.635889	0.95
	2009	Pregabalin	CZECH REPUBLIC	2260819	10488.2	Gabapentinoids	Eastern Europe	5.90169	5.894	5.90938	0.95
	2009	Pregabalin	ECUADOR	930576	14774.4	Gabapentinoids	Central and South America and the Caribbean	1.72445	1.72095	1.72796	0.95
	2009	Pregabalin	EGYPT	1973167	81134.8	Gabapentinoids	Northern Africa	0.665835	0.664906	0.666764	0.95
	2009	Pregabalin	ESTONIA	70888	1336.14	Gabapentinoids	Northern Europe	1.45255	1.44186	1.46324	0.95
	2009	Pregabalin	FINLAND	7810867	5342.27	Gabapentinoids	Northern Europe	40.0298	40.0017	40.0579	0.95
	2009	Pregabalin	FRANCE	58373098	62542.9	Gabapentinoids	Western Europe	25.5532	25.5466	25.5597	0.95
	2009	Pregabalin	GERMANY	55385966	80900	Gabapentinoids	Western Europe	18.744	18.739	18.7489	0.95
	2009	Pregabalin	GREECE	7306757	10959.3	Gabapentinoids	Southern Europe	18.2538	18.2405	18.267	0.95
	2009	Pregabalin	HUNGARY	2045400	9959.44	Gabapentinoids	Eastern Europe	5.62281	5.6151	5.63051	0.95
	2009	Pregabalin	INDIA	5.06242e+07	1.21773e+06	Gabapentinoids	Southern Asia	1.1382	1.13789	1.13851	0.95
	2009	Pregabalin	IRELAND	4273598	4494.57	Gabapentinoids	Northern Europe	26.0325	26.0078	26.0571	0.95
	2009	Pregabalin	ITALY	24142838	59105.6	Gabapentinoids	Southern Europe	11.1833	11.1788	11.1877	0.95
	2009	Pregabalin	JAPAN	0	128555	Gabapentinoids	Eastern Asia	0	0	0	0.95
	2009	Pregabalin	JORDAN	167521	6893.26	Gabapentinoids	Western Asia	0.665357	0.66217	0.668543	0.95
	2009	Pregabalin	KAZAKHSTAN	0	16043	Gabapentinoids	Central Asia	0	0	0	0.95
	2009	Pregabalin	KUWAIT	128660	2821.04	Gabapentinoids	Western Asia	1.24866	1.24184	1.25548	0.95
	2009	Pregabalin	LATVIA	100772	2144.78	Gabapentinoids	Northern Europe	1.28637	1.27843	1.29431	0.95
	2009	Pregabalin	LEBANON	386891	4813.03	Gabapentinoids	Western Asia	2.2008	2.19386	2.20773	0.95
	2009	Pregabalin	LITHUANIA	209944	3167.27	Gabapentinoids	Northern Europe	1.8148	1.80703	1.82256	0.95
	2009	Pregabalin	LUXEMBOURG	472819	496.536	Gabapentinoids	Western Europe	26.0708	25.9965	26.1451	0.95
	2009	Pregabalin	MEXICO	8538145	112464	Gabapentinoids	Central and South America and the Caribbean	2.07855	2.07715	2.07994	0.95
	2009	Pregabalin	MOROCCO	390610	31929.1	Gabapentinoids	Northern Africa	0.33494	0.333889	0.33599	0.95
	2009	Pregabalin	NETHERLANDS	0	16626.4	Gabapentinoids	Western Europe	0	0	0	0.95
	2009	Pregabalin	NEW ZEALAND	43988	4323.34	Gabapentinoids	Australia and New Zealand	0.278564	0.275961	0.281167	0.95
	2009	Pregabalin	NORWAY	3852453	4826.85	Gabapentinoids	Northern Europe	21.8516	21.8298	21.8734	0.95
	2009	Pregabalin	PAKISTAN	5833097	175526	Gabapentinoids	Southern Asia	0.909847	0.909109	0.910586	0.95
	2009	Pregabalin	PERU	394054	28792.7	Gabapentinoids	Central and South America and the Caribbean	0.3747	0.37353	0.37587	0.95
	2009	Pregabalin	PHILIPPINES	1253983	92414.2	Gabapentinoids	South-eastern Asia	0.371503	0.370853	0.372154	0.95
	2009	Pregabalin	POLAND	99135	38351.9	Gabapentinoids	Eastern Europe	0.0707701	0.0703295	0.0712106	0.95
	2009	Pregabalin	PORTUGAL	8729843	10604.1	Gabapentinoids	Southern Europe	22.5395	22.5245	22.5544	0.95
	2009	Pregabalin	PUERTO RICO	1645215	3596.53	Gabapentinoids	Central and South America and the Caribbean	12.5242	12.505	12.5433	0.95
	2009	Pregabalin	ROMANIA	3237596	20638	Gabapentinoids	Eastern Europe	4.29502	4.29034	4.2997	0.95
	2009	Pregabalin	RUSSIA	1487425	143327	Gabapentinoids	Eastern Europe	0.28413	0.283673	0.284587	0.95
	2009	Pregabalin	SAUDI ARABIA	2999968	26630.3	Gabapentinoids	Western Asia	3.08426	3.08076	3.08775	0.95
	2009	Pregabalin	SERBIA	0	9023.35	Gabapentinoids	Southern Europe	0	0	0	0.95
	2009	Pregabalin	SLOVAKIA	2225510	5401.15	Gabapentinoids	Eastern Europe	11.2811	11.2663	11.296	0.95
	2009	Pregabalin	SLOVENIA	1013348	2033.81	Gabapentinoids	Southern Europe	13.6414	13.6148	13.668	0.95
	2009	Pregabalin	SOUTH AFRICA	2083423	50477	Gabapentinoids	Southern Africa	1.13004	1.1285	1.13157	0.95
	2009	Pregabalin	SOUTH KOREA	8466944	49347.4	Gabapentinoids	Eastern Asia	4.69755	4.69439	4.70072	0.95
	2009	Pregabalin	SPAIN	44471052	46583.6	Gabapentinoids	Southern Europe	26.1369	26.1292	26.1446	0.95
	2009	Pregabalin	SWEDEN	9303365	9313.08	Gabapentinoids	Northern Europe	27.3499	27.3324	27.3675	0.95
	2009	Pregabalin	SWITZERLAND	4356784	7713.9	Gabapentinoids	Western Europe	15.4633	15.4488	15.4778	0.95
	2009	Pregabalin	TAIWAN	0	23104.5	Gabapentinoids	Eastern Asia	0	0	0	0.95
	2009	Pregabalin	THAILAND	0	66866.8	Gabapentinoids	South-eastern Asia	0	0	0	0.95
	2009	Pregabalin	TUNISIA	451973	10525.7	Gabapentinoids	Northern Africa	1.17563	1.17221	1.17906	0.95
	2009	Pregabalin	TÜRKIYE	7697396	71321.4	Gabapentinoids	Western Asia	2.95484	2.95275	2.95693	0.95
	2009	Pregabalin	UNITED ARAB EMIRATES	977608	7917.37	Gabapentinoids	Western Asia	3.3806	3.3739	3.3873	0.95
	2009	Pregabalin	UNITED KINGDOM	41618703	62828.6	Gabapentinoids	Northern Europe	18.136	18.1305	18.1415	0.95
	2009	Pregabalin	UNITED STATES	248387425	306308	Gabapentinoids	Northern America	22.2015	22.1987	22.2042	0.95
	2009	Pregabalin	URUGUAY	214807	3349.68	Gabapentinoids	Central and South America and the Caribbean	1.75572	1.7483	1.76315	0.95
	2009	Pregabalin	VENEZUELA	2542692	28031	Gabapentinoids	Central and South America and the Caribbean	2.4835	2.48045	2.48656	0.95
	2010	Gabapentin	ALGERIA	0	35977.5	Gabapentinoids	Northern Africa	0	0	0	0.95
	2010	Gabapentin	ARGENTINA	1929784	40895.8	Gabapentinoids	Central and South America and the Caribbean	1.29193	1.29011	1.29376	0.95
	2010	Gabapentin	AUSTRALIA	6770157	22154.7	Gabapentinoids	Australia and New Zealand	8.36648	8.36018	8.37278	0.95
	2010	Gabapentin	AUSTRIA	5295645	8409.94	Gabapentinoids	Western Europe	17.2399	17.2252	17.2546	0.95
	2010	Gabapentin	BELARUS	42115	9420.58	Gabapentinoids	Eastern Europe	0.122397	0.121228	0.123565	0.95
	2010	Gabapentin	BELGIUM	1785142	10938.7	Gabapentinoids	Western Europe	4.46802	4.46147	4.47458	0.95
	2010	Gabapentin	BOSNIA AND HERZEGOVINA	0	3705.48	Gabapentinoids	Southern Europe	0	0	0	0.95
	2010	Gabapentin	BRAZIL	4391378	195714	Gabapentinoids	Central and South America and the Caribbean	0.614313	0.613738	0.614887	0.95
	2010	Gabapentin	BULGARIA	438212	7425.01	Gabapentinoids	Eastern Europe	1.61583	1.61105	1.62062	0.95
	2010	Gabapentin	CANADA	34702215	34147.6	Gabapentinoids	Northern America	27.8232	27.814	27.8325	0.95
	2010	Gabapentin	CHILE	167836	17062.5	Gabapentinoids	Central and South America and the Caribbean	0.269309	0.268021	0.270598	0.95
	2010	Gabapentin	CHINA	1544488	1.36881e+06	Gabapentinoids	Eastern Asia	0.0308924	0.0308436	0.0309411	0.95
	2010	Gabapentin	COLOMBIA	388457	45222.7	Gabapentinoids	Central and South America and the Caribbean	0.235178	0.234438	0.235917	0.95
	2010	Gabapentin	CROATIA	421823	4328.16	Gabapentinoids	Southern Europe	2.66831	2.66026	2.67636	0.95
	2010	Gabapentin	CZECH REPUBLIC	4026518	10536.5	Gabapentinoids	Eastern Europe	10.4627	10.4524	10.4729	0.95
	2010	Gabapentin	ECUADOR	394949	15011.1	Gabapentinoids	Central and South America and the Caribbean	0.720341	0.718094	0.722587	0.95
	2010	Gabapentin	EGYPT	3230112	82761.2	Gabapentinoids	Northern Africa	1.06856	1.0674	1.06973	0.95
	2010	Gabapentin	ESTONIA	117974	1332.1	Gabapentinoids	Northern Europe	2.4247	2.41087	2.43854	0.95
	2010	Gabapentin	FINLAND	1925268	5365.78	Gabapentinoids	Northern Europe	9.82353	9.80966	9.83741	0.95
	2010	Gabapentin	FRANCE	28786280	62879.5	Gabapentinoids	Western Europe	12.5339	12.5293	12.5385	0.95
	2010	Gabapentin	GERMANY	41642353	80827	Gabapentinoids	Western Europe	14.1055	14.1012	14.1098	0.95
	2010	Gabapentin	GREECE	3194069	10887.6	Gabapentinoids	Southern Europe	8.03194	8.02313	8.04075	0.95
	2010	Gabapentin	HUNGARY	1290571	9927.38	Gabapentinoids	Eastern Europe	3.55924	3.5531	3.56538	0.95
	2010	Gabapentin	INDIA	8.97396e+06	1.23428e+06	Gabapentinoids	Southern Asia	0.199058	0.198928	0.199188	0.95
	2010	Gabapentin	IRELAND	1407528	4554.33	Gabapentinoids	Northern Europe	8.4614	8.44742	8.47538	0.95
	2010	Gabapentin	ITALY	11814123	59325.2	Gabapentinoids	Southern Europe	5.4522	5.44909	5.45531	0.95
	2010	Gabapentin	JAPAN	8497506	128542	Gabapentinoids	Eastern Asia	1.8099	1.80868	1.81112	0.95
	2010	Gabapentin	JORDAN	287965	7261.54	Gabapentinoids	Western Asia	1.08573	1.08176	1.08969	0.95
	2010	Gabapentin	KAZAKHSTAN	0	16252.3	Gabapentinoids	Central Asia	0	0	0	0.95
	2010	Gabapentin	KUWAIT	26218	2991.88	Gabapentinoids	Western Asia	0.239919	0.237015	0.242823	0.95
	2010	Gabapentin	LATVIA	364862	2118.86	Gabapentinoids	Northern Europe	4.71452	4.69922	4.72981	0.95
	2010	Gabapentin	LEBANON	658062	4953.06	Gabapentinoids	Western Asia	3.6375	3.62871	3.64629	0.95
	2010	Gabapentin	LITHUANIA	263674	3123.82	Gabapentinoids	Northern Europe	2.31095	2.30213	2.31977	0.95
	2010	Gabapentin	LUXEMBOURG	137775	507.89	Gabapentinoids	Western Europe	7.42695	7.38773	7.46617	0.95
	2010	Gabapentin	MEXICO	2.67871e+06	114093	Gabapentinoids	Central and South America and the Caribbean	0.642802	0.642032	0.643572	0.95
	2010	Gabapentin	MOROCCO	71307	32343.4	Gabapentinoids	Northern Africa	0.060361	0.059918	0.060804	0.95
	2010	Gabapentin	NETHERLANDS	0	16682.9	Gabapentinoids	Western Europe	0	0	0	0.95
	2010	Gabapentin	NEW ZEALAND	2223688	4370.06	Gabapentinoids	Australia and New Zealand	13.9314	13.9131	13.9498	0.95
	2010	Gabapentin	NORWAY	3223885	4885.88	Gabapentinoids	Northern Europe	18.0654	18.0456	18.0851	0.95
	2010	Gabapentin	PAKISTAN	2920087	179425	Gabapentinoids	Southern Asia	0.445578	0.445067	0.446089	0.95
	2010	Gabapentin	PERU	182156	29027.7	Gabapentinoids	Central and South America and the Caribbean	0.171807	0.171018	0.172596	0.95
	2010	Gabapentin	PHILIPPINES	995230	93966.8	Gabapentinoids	South-eastern Asia	0.289974	0.289404	0.290544	0.95
	2010	Gabapentin	POLAND	2687544	38329.8	Gabapentinoids	Eastern Europe	1.91968	1.91739	1.92198	0.95
	2010	Gabapentin	PORTUGAL	4492367	10596.1	Gabapentinoids	Southern Europe	11.6076	11.5968	11.6183	0.95
	2010	Gabapentin	PUERTO RICO	7234364	3579.84	Gabapentinoids	Central and South America and the Caribbean	55.3282	55.2878	55.3685	0.95
	2010	Gabapentin	ROMANIA	1841435	20471.9	Gabapentinoids	Eastern Europe	2.46269	2.45913	2.46624	0.95
	2010	Gabapentin	RUSSIA	834398	143479	Gabapentinoids	Eastern Europe	0.159219	0.158877	0.15956	0.95
	2010	Gabapentin	SAUDI ARABIA	1233768	27421.5	Gabapentinoids	Western Asia	1.23184	1.22966	1.23401	0.95
	2010	Gabapentin	SERBIA	0	8991.26	Gabapentinoids	Southern Europe	0	0	0	0.95
	2010	Gabapentin	SLOVAKIA	1735363	5404.29	Gabapentinoids	Eastern Europe	8.79146	8.77838	8.80454	0.95
	2010	Gabapentin	SLOVENIA	304408	2043.34	Gabapentinoids	Southern Europe	4.07874	4.06425	4.09323	0.95
	2010	Gabapentin	SOUTH AFRICA	853138	51217	Gabapentinoids	Southern Africa	0.456053	0.455085	0.457021	0.95
	2010	Gabapentin	SOUTH KOREA	12234671	49545.6	Gabapentinoids	Eastern Asia	6.76078	6.75699	6.76457	0.95
	2010	Gabapentin	SPAIN	31219321	46931	Gabapentinoids	Southern Europe	18.2127	18.2063	18.219	0.95
	2010	Gabapentin	SWEDEN	4329251	9390.16	Gabapentinoids	Northern Europe	12.6226	12.6107	12.6345	0.95
	2010	Gabapentin	SWITZERLAND	1639470	7808.67	Gabapentinoids	Western Europe	5.74825	5.73946	5.75705	0.95
	2010	Gabapentin	TAIWAN	1668571	23187.6	Gabapentinoids	Eastern Asia	1.97015	1.96716	1.97314	0.95
	2010	Gabapentin	THAILAND	4224659	67195	Gabapentinoids	South-eastern Asia	1.72133	1.71969	1.72297	0.95
	2010	Gabapentin	TUNISIA	316516	10635.2	Gabapentinoids	Northern Africa	0.814813	0.811974	0.817652	0.95
	2010	Gabapentin	TÜRKIYE	46879125	72327	Gabapentinoids	Western Asia	17.7455	17.7404	17.7506	0.95
	2010	Gabapentin	UNITED ARAB EMIRATES	407420	8550	Gabapentinoids	Western Asia	1.30463	1.30062	1.30863	0.95
	2010	Gabapentin	UNITED KINGDOM	54668842	63459.8	Gabapentinoids	Northern Europe	23.5858	23.5796	23.5921	0.95
	2010	Gabapentin	UNITED STATES	713935206	309011	Gabapentinoids	Northern America	63.2549	63.2502	63.2595	0.95
	2010	Gabapentin	URUGUAY	294548	3359.27	Gabapentinoids	Central and South America and the Caribbean	2.4006	2.39193	2.40927	0.95
	2010	Gabapentin	VENEZUELA	4969319	28439.9	Gabapentinoids	Central and South America and the Caribbean	4.78385	4.77965	4.78806	0.95
	2010	Gabapentin Enacarbil	JAPAN	0	128542	Gabapentinoids	Eastern Asia	0	0	0	0.95
	2010	Gabapentin Enacarbil	PUERTO RICO	0	3579.84	Gabapentinoids	Central and South America and the Caribbean	0	0	0	0.95
	2010	Gabapentin Enacarbil	UNITED STATES	0	309011	Gabapentinoids	Northern America	0	0	0	0.95
	2010	Pregabalin	ALGERIA	4709378	35977.5	Gabapentinoids	Northern Africa	3.58379	3.58056	3.58703	0.95
	2010	Pregabalin	ARGENTINA	4229940	40895.8	Gabapentinoids	Central and South America and the Caribbean	2.83182	2.82912	2.83452	0.95
	2010	Pregabalin	AUSTRALIA	6902944	22154.7	Gabapentinoids	Australia and New Zealand	8.53058	8.52422	8.53694	0.95
	2010	Pregabalin	AUSTRIA	3984444	8409.94	Gabapentinoids	Western Europe	12.9713	12.9586	12.9841	0.95
	2010	Pregabalin	BELARUS	19685	9420.58	Gabapentinoids	Eastern Europe	0.0572094	0.0564103	0.0580086	0.95
	2010	Pregabalin	BELGIUM	7038763	10938.7	Gabapentinoids	Western Europe	17.6173	17.6043	17.6303	0.95
	2010	Pregabalin	BOSNIA AND HERZEGOVINA	0	3705.48	Gabapentinoids	Southern Europe	0	0	0	0.95
	2010	Pregabalin	BRAZIL	4272722	195714	Gabapentinoids	Central and South America and the Caribbean	0.597714	0.597147	0.598281	0.95
	2010	Pregabalin	BULGARIA	446660	7425.01	Gabapentinoids	Eastern Europe	1.64699	1.64216	1.65182	0.95
	2010	Pregabalin	CANADA	31996370	34147.6	Gabapentinoids	Northern America	25.6537	25.6449	25.6626	0.95
	2010	Pregabalin	CHILE	1439908	17062.5	Gabapentinoids	Central and South America and the Caribbean	2.31047	2.3067	2.31425	0.95
	2010	Pregabalin	CHINA	15192	1.36881e+06	Gabapentinoids	Eastern Asia	0.000303865	0.000299034	0.000308697	0.95
	2010	Pregabalin	COLOMBIA	867160	45222.7	Gabapentinoids	Central and South America and the Caribbean	0.524992	0.523887	0.526097	0.95
	2010	Pregabalin	CROATIA	296317	4328.16	Gabapentinoids	Southern Europe	1.8744	1.86765	1.88115	0.95
	2010	Pregabalin	CZECH REPUBLIC	2972011	10536.5	Gabapentinoids	Eastern Europe	7.72259	7.71381	7.73137	0.95
	2010	Pregabalin	ECUADOR	1204295	15011.1	Gabapentinoids	Central and South America and the Caribbean	2.19649	2.19257	2.20042	0.95
	2010	Pregabalin	EGYPT	4016445	82761.2	Gabapentinoids	Northern Africa	1.32869	1.32739	1.32999	0.95
	2010	Pregabalin	ESTONIA	94808	1332.1	Gabapentinoids	Northern Europe	1.94857	1.93617	1.96098	0.95
	2010	Pregabalin	FINLAND	8726850	5365.78	Gabapentinoids	Northern Europe	44.5281	44.4986	44.5576	0.95
	2010	Pregabalin	FRANCE	67115642	62879.5	Gabapentinoids	Western Europe	29.223	29.216	29.23	0.95
	2010	Pregabalin	GERMANY	64619991	80827	Gabapentinoids	Western Europe	21.8887	21.8834	21.894	0.95
	2010	Pregabalin	GREECE	8041008	10887.6	Gabapentinoids	Southern Europe	20.2202	20.2063	20.2342	0.95
	2010	Pregabalin	HUNGARY	2392068	9927.38	Gabapentinoids	Eastern Europe	6.59703	6.58867	6.60539	0.95
	2010	Pregabalin	INDIA	6.46751e+07	1.23428e+06	Gabapentinoids	Southern Asia	1.43461	1.43426	1.43496	0.95
	2010	Pregabalin	IRELAND	5140065	4554.33	Gabapentinoids	Northern Europe	30.8997	30.873	30.9264	0.95
	2010	Pregabalin	ITALY	28239729	59325.2	Gabapentinoids	Southern Europe	13.0326	13.0278	13.0374	0.95
	2010	Pregabalin	JAPAN	6292435	128542	Gabapentinoids	Eastern Asia	1.34024	1.33919	1.34129	0.95
	2010	Pregabalin	JORDAN	198275	7261.54	Gabapentinoids	Western Asia	0.747565	0.744274	0.750855	0.95
	2010	Pregabalin	KAZAKHSTAN	0	16252.3	Gabapentinoids	Central Asia	0	0	0	0.95
	2010	Pregabalin	KUWAIT	144466	2991.88	Gabapentinoids	Western Asia	1.322	1.31518	1.32881	0.95
	2010	Pregabalin	LATVIA	72124	2118.86	Gabapentinoids	Northern Europe	0.931941	0.925139	0.938742	0.95
	2010	Pregabalin	LEBANON	510559	4953.06	Gabapentinoids	Western Asia	2.82216	2.81442	2.8299	0.95
	2010	Pregabalin	LITHUANIA	314997	3123.82	Gabapentinoids	Northern Europe	2.76077	2.75112	2.77041	0.95
	2010	Pregabalin	LUXEMBOURG	537548	507.89	Gabapentinoids	Western Europe	28.9773	28.8998	29.0547	0.95
	2010	Pregabalin	MEXICO	8846825	114093	Gabapentinoids	Central and South America and the Caribbean	2.12294	2.12154	2.12434	0.95
	2010	Pregabalin	MOROCCO	439399	32343.4	Gabapentinoids	Northern Africa	0.371949	0.370849	0.373049	0.95
	2010	Pregabalin	NETHERLANDS	0	16682.9	Gabapentinoids	Western Europe	0	0	0	0.95
	2010	Pregabalin	NEW ZEALAND	69048	4370.06	Gabapentinoids	Australia and New Zealand	0.432587	0.42936	0.435814	0.95
	2010	Pregabalin	NORWAY	3832124	4885.88	Gabapentinoids	Northern Europe	21.4737	21.4522	21.4952	0.95
	2010	Pregabalin	PAKISTAN	7388158	179425	Gabapentinoids	Southern Asia	1.12736	1.12655	1.12818	0.95
	2010	Pregabalin	PERU	560045	29027.7	Gabapentinoids	Central and South America and the Caribbean	0.528227	0.526843	0.52961	0.95
	2010	Pregabalin	PHILIPPINES	1359415	93966.8	Gabapentinoids	South-eastern Asia	0.396084	0.395418	0.39675	0.95
	2010	Pregabalin	POLAND	125581	38329.8	Gabapentinoids	Eastern Europe	0.089701	0.0892049	0.0901971	0.95
	2010	Pregabalin	PORTUGAL	10260966	10596.1	Gabapentinoids	Southern Europe	26.5127	26.4965	26.5289	0.95
	2010	Pregabalin	PUERTO RICO	1604663	3579.84	Gabapentinoids	Central and South America and the Caribbean	12.2724	12.2534	12.2914	0.95
	2010	Pregabalin	ROMANIA	2550671	20471.9	Gabapentinoids	Eastern Europe	3.4112	3.40701	3.41538	0.95
	2010	Pregabalin	RUSSIA	3797469	143479	Gabapentinoids	Eastern Europe	0.724628	0.723899	0.725356	0.95
	2010	Pregabalin	SAUDI ARABIA	3642743	27421.5	Gabapentinoids	Western Asia	3.63704	3.6333	3.64077	0.95
	2010	Pregabalin	SERBIA	0	8991.26	Gabapentinoids	Southern Europe	0	0	0	0.95
	2010	Pregabalin	SLOVAKIA	2956856	5404.29	Gabapentinoids	Eastern Europe	14.9796	14.9626	14.9967	0.95
	2010	Pregabalin	SLOVENIA	1224780	2043.34	Gabapentinoids	Southern Europe	16.4107	16.3817	16.4398	0.95
	2010	Pregabalin	SOUTH AFRICA	2561195	51217	Gabapentinoids	Southern Africa	1.36911	1.36743	1.37079	0.95
	2010	Pregabalin	SOUTH KOREA	10496904	49545.6	Gabapentinoids	Eastern Asia	5.8005	5.79699	5.80401	0.95
	2010	Pregabalin	SPAIN	52736038	46931	Gabapentinoids	Southern Europe	30.765	30.7567	30.7733	0.95
	2010	Pregabalin	SWEDEN	10457919	9390.16	Gabapentinoids	Northern Europe	30.4917	30.4733	30.5102	0.95
	2010	Pregabalin	SWITZERLAND	5416522	7808.67	Gabapentinoids	Western Europe	18.9912	18.9752	19.0072	0.95
	2010	Pregabalin	TAIWAN	0	23187.6	Gabapentinoids	Eastern Asia	0	0	0	0.95
	2010	Pregabalin	THAILAND	1642996	67195	Gabapentinoids	South-eastern Asia	0.669436	0.668412	0.67046	0.95
	2010	Pregabalin	TUNISIA	621046	10635.2	Gabapentinoids	Northern Africa	1.59877	1.59479	1.60275	0.95
	2010	Pregabalin	TÜRKIYE	10251062	72327	Gabapentinoids	Western Asia	3.88042	3.87804	3.88279	0.95
	2010	Pregabalin	UNITED ARAB EMIRATES	1920013	8550	Gabapentinoids	Western Asia	6.1482	6.1395	6.1569	0.95
	2010	Pregabalin	UNITED KINGDOM	55319398	63459.8	Gabapentinoids	Northern Europe	23.8665	23.8602	23.8728	0.95
	2010	Pregabalin	UNITED STATES	246138781	309011	Gabapentinoids	Northern America	21.808	21.8052	21.8107	0.95
	2010	Pregabalin	URUGUAY	378194	3359.27	Gabapentinoids	Central and South America and the Caribbean	3.08233	3.07251	3.09215	0.95
	2010	Pregabalin	VENEZUELA	3005141	28439.9	Gabapentinoids	Central and South America and the Caribbean	2.89298	2.88971	2.89625	0.95
	2011	Gabapentin	ALGERIA	0	36661.4	Gabapentinoids	Northern Africa	0	0	0	0.95
	2011	Gabapentin	ARGENTINA	2059326	41320.5	Gabapentinoids	Central and South America and the Caribbean	1.36449	1.36262	1.36635	0.95
	2011	Gabapentin	AUSTRALIA	7135804	22538	Gabapentinoids	Australia and New Zealand	8.66837	8.66201	8.67473	0.95
	2011	Gabapentin	AUSTRIA	5678539	8453.5	Gabapentinoids	Western Europe	18.3912	18.3761	18.4063	0.95
	2011	Gabapentin	BELARUS	47771	9415.32	Gabapentinoids	Eastern Europe	0.138912	0.137666	0.140157	0.95
	2011	Gabapentin	BELGIUM	1964933	11013.9	Gabapentinoids	Western Europe	4.88448	4.87765	4.89131	0.95
	2011	Gabapentin	BOSNIA AND HERZEGOVINA	59231	3661.17	Gabapentinoids	Southern Europe	0.442934	0.439366	0.446501	0.95
	2011	Gabapentin	BRAZIL	5552741	197515	Gabapentinoids	Central and South America and the Caribbean	0.769694	0.769054	0.770334	0.95
	2011	Gabapentin	BULGARIA	595906	7378.65	Gabapentinoids	Eastern Europe	2.21111	2.2055	2.21672	0.95
	2011	Gabapentin	CANADA	37727038	34539.2	Gabapentinoids	Northern America	29.9055	29.8959	29.915	0.95
	2011	Gabapentin	CHILE	147219	17233.6	Gabapentinoids	Central and South America and the Caribbean	0.233883	0.232688	0.235077	0.95
	2011	Gabapentin	CHINA	2383226	1.3765e+06	Gabapentinoids	Eastern Asia	0.0474023	0.0473421	0.0474625	0.95
	2011	Gabapentin	COLOMBIA	365430	45662.7	Gabapentinoids	Central and South America and the Caribbean	0.219105	0.218394	0.219815	0.95
	2011	Gabapentin	CROATIA	359541	4313.1	Gabapentinoids	Southern Europe	2.28228	2.27482	2.28974	0.95
	2011	Gabapentin	CZECH REPUBLIC	4672823	10566.5	Gabapentinoids	Eastern Europe	12.1076	12.0966	12.1186	0.95
	2011	Gabapentin	ECUADOR	374373	15243.9	Gabapentinoids	Central and South America and the Caribbean	0.672386	0.670232	0.67454	0.95
	2011	Gabapentin	EGYPT	3544725	84529.3	Gabapentinoids	Northern Africa	1.14811	1.14692	1.14931	0.95
	2011	Gabapentin	ESTONIA	140737	1327.7	Gabapentinoids	Northern Europe	2.90214	2.88697	2.9173	0.95
	2011	Gabapentin	FINLAND	2054257	5390.04	Gabapentinoids	Northern Europe	10.4345	10.4203	10.4488	0.95
	2011	Gabapentin	FRANCE	27807599	63222.2	Gabapentinoids	Western Europe	12.0421	12.0377	12.0466	0.95
	2011	Gabapentin	GERMANY	44185866	80855.6	Gabapentinoids	Western Europe	14.9618	14.9574	14.9662	0.95
	2011	Gabapentin	GREECE	3526427	10829.1	Gabapentinoids	Southern Europe	8.91566	8.90635	8.92496	0.95
	2011	Gabapentin	HUNGARY	1528716	9895.69	Gabapentinoids	Eastern Europe	4.22951	4.22281	4.23622	0.95
	2011	Gabapentin	INDIA	1.06294e+07	1.25029e+06	Gabapentinoids	Southern Asia	0.23276	0.23262	0.2329	0.95
	2011	Gabapentin	IRELAND	1501215	4591.11	Gabapentinoids	Northern Europe	8.9523	8.93798	8.96662	0.95
	2011	Gabapentin	ITALY	11857211	59589.1	Gabapentinoids	Southern Europe	5.44786	5.44476	5.45096	0.95
	2011	Gabapentin	JAPAN	7063163	128499	Gabapentinoids	Eastern Asia	1.50491	1.5038	1.50602	0.95
	2011	Gabapentin	JORDAN	303184	7662.86	Gabapentinoids	Western Asia	1.08324	1.07939	1.0871	0.95
	2011	Gabapentin	KAZAKHSTAN	113589	16490.7	Gabapentinoids	Central Asia	0.188585	0.187489	0.189682	0.95
	2011	Gabapentin	KUWAIT	33015	3168.05	Gabapentinoids	Western Asia	0.285318	0.28224	0.288395	0.95
	2011	Gabapentin	LATVIA	465750	2093.61	Gabapentinoids	Northern Europe	6.09071	6.07321	6.1082	0.95
	2011	Gabapentin	LEBANON	634276	5202.02	Gabapentinoids	Western Asia	3.33823	3.33001	3.34644	0.95
	2011	Gabapentin	LITHUANIA	267766	3083.4	Gabapentinoids	Northern Europe	2.37758	2.36857	2.38658	0.95
	2011	Gabapentin	LUXEMBOURG	140695	519.312	Gabapentinoids	Western Europe	7.41754	7.37878	7.4563	0.95
	2011	Gabapentin	MEXICO	2.65233e+06	115695	Gabapentinoids	Central and South America and the Caribbean	0.627656	0.6269	0.628411	0.95
	2011	Gabapentin	MOROCCO	124343	32781.9	Gabapentinoids	Northern Africa	0.103848	0.103271	0.104425	0.95
	2011	Gabapentin	NETHERLANDS	3991009	16738.2	Gabapentinoids	Western Europe	6.52806	6.52165	6.53446	0.95
	2011	Gabapentin	NEW ZEALAND	2592619	4418.67	Gabapentinoids	Australia and New Zealand	16.0641	16.0446	16.0837	0.95
	2011	Gabapentin	NORWAY	3686537	4948.34	Gabapentinoids	Northern Europe	20.3971	20.3763	20.418	0.95
	2011	Gabapentin	PAKISTAN	3116566	183340	Gabapentinoids	Southern Asia	0.465402	0.464886	0.465919	0.95
	2011	Gabapentin	PERU	205679	29264.3	Gabapentinoids	Central and South America and the Caribbean	0.192425	0.191593	0.193257	0.95
	2011	Gabapentin	PHILIPPINES	974942	95570	Gabapentinoids	South-eastern Asia	0.279297	0.278743	0.279852	0.95
	2011	Gabapentin	POLAND	3091541	38286.8	Gabapentinoids	Eastern Europe	2.21073	2.20826	2.21319	0.95
	2011	Gabapentin	PORTUGAL	4303095	10569.4	Gabapentinoids	Southern Europe	11.1466	11.136	11.1571	0.95
	2011	Gabapentin	PUERTO RICO	9331688	3559.86	Gabapentinoids	Central and South America and the Caribbean	71.769	71.7229	71.815	0.95
	2011	Gabapentin	ROMANIA	2965096	20336.7	Gabapentinoids	Eastern Europe	3.99179	3.98725	3.99633	0.95
	2011	Gabapentin	RUSSIA	963457	143703	Gabapentinoids	Eastern Europe	0.183559	0.183193	0.183926	0.95
	2011	Gabapentin	SAUDI ARABIA	1738072	28267.6	Gabapentinoids	Western Asia	1.68341	1.6809	1.68591	0.95
	2011	Gabapentin	SERBIA	216033	8963.76	Gabapentinoids	Southern Europe	0.659841	0.657059	0.662624	0.95
	2011	Gabapentin	SLOVAKIA	1918433	5408.93	Gabapentinoids	Eastern Europe	9.71057	9.69683	9.72431	0.95
	2011	Gabapentin	SLOVENIA	277339	2051.28	Gabapentinoids	Southern Europe	3.70166	3.68788	3.71543	0.95
	2011	Gabapentin	SOUTH AFRICA	954505	52003.8	Gabapentinoids	Southern Africa	0.50252	0.501512	0.503528	0.95
	2011	Gabapentin	SOUTH KOREA	12238803	49786.2	Gabapentinoids	Eastern Asia	6.73039	6.72662	6.73416	0.95
	2011	Gabapentin	SPAIN	32049402	47084.2	Gabapentinoids	Southern Europe	18.6361	18.6296	18.6425	0.95
	2011	Gabapentin	SWEDEN	4874298	9466.7	Gabapentinoids	Northern Europe	14.0969	14.0844	14.1094	0.95
	2011	Gabapentin	SWITZERLAND	1550515	7906.99	Gabapentinoids	Western Europe	5.36877	5.36032	5.37722	0.95
	2011	Gabapentin	TAIWAN	1847816	23268.8	Gabapentinoids	Eastern Asia	2.17418	2.17104	2.17731	0.95
	2011	Gabapentin	THAILAND	6286344	67518.4	Gabapentinoids	South-eastern Asia	2.54909	2.5471	2.55109	0.95
	2011	Gabapentin	TUNISIA	349447	10741.9	Gabapentinoids	Northern Africa	0.890658	0.887705	0.893611	0.95
	2011	Gabapentin	TÜRKIYE	58962193	73443.3	Gabapentinoids	Western Asia	21.9802	21.9746	21.9858	0.95
	2011	Gabapentin	UNITED ARAB EMIRATES	426813	8946.78	Gabapentinoids	Western Asia	1.30611	1.30219	1.31003	0.95
	2011	Gabapentin	UNITED KINGDOM	63477725	64021.9	Gabapentinoids	Northern Europe	27.1458	27.1391	27.1525	0.95
	2011	Gabapentin	UNITED STATES	746557832	311584	Gabapentinoids	Northern America	65.5991	65.5944	65.6038	0.95
	2011	Gabapentin	URUGUAY	373960	3368.93	Gabapentinoids	Central and South America and the Caribbean	3.03909	3.02935	3.04883	0.95
	2011	Gabapentin	VENEZUELA	5376124	28887.9	Gabapentinoids	Central and South America and the Caribbean	5.09523	5.09092	5.09953	0.95
	2011	Gabapentin Enacarbil	JAPAN	0	128499	Gabapentinoids	Eastern Asia	0	0	0	0.95
	2011	Gabapentin Enacarbil	PUERTO RICO	0	3559.86	Gabapentinoids	Central and South America and the Caribbean	0	0	0	0.95
	2011	Gabapentin Enacarbil	UNITED STATES	73908.8	311584	Gabapentinoids	Northern America	0.00649427	0.00644745	0.00654109	0.95
	2011	Pregabalin	ALGERIA	6725605	36661.4	Gabapentinoids	Northern Africa	5.02264	5.01884	5.02643	0.95
	2011	Pregabalin	ARGENTINA	7351967	41320.5	Gabapentinoids	Central and South America and the Caribbean	4.87133	4.86781	4.87485	0.95
	2011	Pregabalin	AUSTRALIA	8579671	22538	Gabapentinoids	Australia and New Zealand	10.4223	10.4154	10.4293	0.95
	2011	Pregabalin	AUSTRIA	4961573	8453.5	Gabapentinoids	Western Europe	16.0691	16.055	16.0833	0.95
	2011	Pregabalin	BELARUS	16980	9415.32	Gabapentinoids	Eastern Europe	0.0493756	0.048633	0.0501183	0.95
	2011	Pregabalin	BELGIUM	8632476	11013.9	Gabapentinoids	Western Europe	21.4588	21.4445	21.4731	0.95
	2011	Pregabalin	BOSNIA AND HERZEGOVINA	6315	3661.17	Gabapentinoids	Southern Europe	0.047224	0.0460593	0.0483887	0.95
	2011	Pregabalin	BRAZIL	6121300	197515	Gabapentinoids	Central and South America and the Caribbean	0.848505	0.847833	0.849177	0.95
	2011	Pregabalin	BULGARIA	722573	7378.65	Gabapentinoids	Eastern Europe	2.68111	2.67493	2.68729	0.95
	2011	Pregabalin	CANADA	35940240	34539.2	Gabapentinoids	Northern America	28.4891	28.4798	28.4984	0.95
	2011	Pregabalin	CHILE	1830052	17233.6	Gabapentinoids	Central and South America and the Caribbean	2.90735	2.90314	2.91156	0.95
	2011	Pregabalin	CHINA	283006	1.3765e+06	Gabapentinoids	Eastern Asia	0.00562898	0.00560824	0.00564972	0.95
	2011	Pregabalin	COLOMBIA	1002128	45662.7	Gabapentinoids	Central and South America and the Caribbean	0.600857	0.59968	0.602033	0.95
	2011	Pregabalin	CROATIA	392323	4313.1	Gabapentinoids	Southern Europe	2.49037	2.48258	2.49816	0.95
	2011	Pregabalin	CZECH REPUBLIC	3984725	10566.5	Gabapentinoids	Eastern Europe	10.3247	10.3145	10.3348	0.95
	2011	Pregabalin	ECUADOR	1475325	15243.9	Gabapentinoids	Central and South America and the Caribbean	2.64973	2.64546	2.65401	0.95
	2011	Pregabalin	EGYPT	6487930	84529.3	Gabapentinoids	Northern Africa	2.1014	2.09978	2.10302	0.95
	2011	Pregabalin	ESTONIA	111969	1327.7	Gabapentinoids	Northern Europe	2.30891	2.29539	2.32244	0.95
	2011	Pregabalin	FINLAND	9342518	5390.04	Gabapentinoids	Northern Europe	47.455	47.4246	47.4854	0.95
	2011	Pregabalin	FRANCE	71856771	63222.2	Gabapentinoids	Western Europe	31.1177	31.1105	31.1249	0.95
	2011	Pregabalin	GERMANY	70591729	80855.6	Gabapentinoids	Western Europe	23.9031	23.8975	23.9086	0.95
	2011	Pregabalin	GREECE	8640538	10829.1	Gabapentinoids	Southern Europe	21.8454	21.8308	21.8599	0.95
	2011	Pregabalin	HUNGARY	2821985	9895.69	Gabapentinoids	Eastern Europe	7.80762	7.79851	7.81673	0.95
	2011	Pregabalin	INDIA	81114465	1.25029e+06	Gabapentinoids	Southern Asia	1.77623	1.77584	1.77661	0.95
	2011	Pregabalin	IRELAND	6363323	4591.11	Gabapentinoids	Northern Europe	37.9468	37.9174	37.9763	0.95
	2011	Pregabalin	ITALY	32508969	59589.1	Gabapentinoids	Southern Europe	14.9364	14.9313	14.9415	0.95
	2011	Pregabalin	JAPAN	44509125	128499	Gabapentinoids	Eastern Asia	9.48329	9.48051	9.48608	0.95
	2011	Pregabalin	JORDAN	271112	7662.86	Gabapentinoids	Western Asia	0.968652	0.965006	0.972298	0.95
	2011	Pregabalin	KAZAKHSTAN	57829	16490.7	Gabapentinoids	Central Asia	0.0960102	0.0952276	0.0967927	0.95
	2011	Pregabalin	KUWAIT	228788	3168.05	Gabapentinoids	Western Asia	1.9772	1.9691	1.9853	0.95
	2011	Pregabalin	LATVIA	53341	2093.61	Gabapentinoids	Northern Europe	0.697551	0.691631	0.703471	0.95
	2011	Pregabalin	LEBANON	812082	5202.02	Gabapentinoids	Western Asia	4.27403	4.26473	4.28332	0.95
	2011	Pregabalin	LITHUANIA	546756	3083.4	Gabapentinoids	Northern Europe	4.85482	4.84195	4.86769	0.95
	2011	Pregabalin	LUXEMBOURG	579154	519.312	Gabapentinoids	Western Europe	30.5334	30.4548	30.6121	0.95
	2011	Pregabalin	MEXICO	8011059	115695	Gabapentinoids	Central and South America and the Caribbean	1.89576	1.89445	1.89707	0.95
	2011	Pregabalin	MOROCCO	513483	32781.9	Gabapentinoids	Northern Africa	0.428847	0.427674	0.43002	0.95
	2011	Pregabalin	NETHERLANDS	11478881	16738.2	Gabapentinoids	Western Europe	18.7759	18.765	18.7868	0.95
	2011	Pregabalin	NEW ZEALAND	90146	4418.67	Gabapentinoids	Australia and New Zealand	0.558553	0.554907	0.562199	0.95
	2011	Pregabalin	NORWAY	4418398	4948.34	Gabapentinoids	Northern Europe	24.4464	24.4236	24.4692	0.95
	2011	Pregabalin	PAKISTAN	9926117	183340	Gabapentinoids	Southern Asia	1.48228	1.48136	1.48321	0.95
	2011	Pregabalin	PERU	663430	29264.3	Gabapentinoids	Central and South America and the Caribbean	0.620678	0.619185	0.622172	0.95
	2011	Pregabalin	PHILIPPINES	1589711	95570	Gabapentinoids	South-eastern Asia	0.455414	0.454706	0.456122	0.95
	2011	Pregabalin	POLAND	236789	38286.8	Gabapentinoids	Eastern Europe	0.169325	0.168643	0.170007	0.95
	2011	Pregabalin	PORTUGAL	10657551	10569.4	Gabapentinoids	Southern Europe	27.6069	27.5903	27.6235	0.95
	2011	Pregabalin	PUERTO RICO	1655330	3559.86	Gabapentinoids	Central and South America and the Caribbean	12.731	12.7116	12.7504	0.95
	2011	Pregabalin	ROMANIA	2332961	20336.7	Gabapentinoids	Eastern Europe	3.14077	3.13674	3.1448	0.95
	2011	Pregabalin	RUSSIA	7424492	143703	Gabapentinoids	Eastern Europe	1.41452	1.41351	1.41554	0.95
	2011	Pregabalin	SAUDI ARABIA	4383189	28267.6	Gabapentinoids	Western Asia	4.24533	4.24135	4.2493	0.95
	2011	Pregabalin	SERBIA	94038	8963.76	Gabapentinoids	Southern Europe	0.287225	0.28539	0.289061	0.95
	2011	Pregabalin	SLOVAKIA	3959480	5408.93	Gabapentinoids	Eastern Europe	20.0418	20.022	20.0615	0.95
	2011	Pregabalin	SLOVENIA	1394920	2051.28	Gabapentinoids	Southern Europe	18.6181	18.5872	18.649	0.95
	2011	Pregabalin	SOUTH AFRICA	3021220	52003.8	Gabapentinoids	Southern Africa	1.59059	1.58879	1.59238	0.95
	2011	Pregabalin	SOUTH KOREA	12642203	49786.2	Gabapentinoids	Eastern Asia	6.95223	6.9484	6.95606	0.95
	2011	Pregabalin	SPAIN	60941011	47084.2	Gabapentinoids	Southern Europe	35.4359	35.427	35.4448	0.95
	2011	Pregabalin	SWEDEN	11201096	9466.7	Gabapentinoids	Northern Europe	32.3945	32.3755	32.4135	0.95
	2011	Pregabalin	SWITZERLAND	6348735	7906.99	Gabapentinoids	Western Europe	21.9829	21.9658	22	0.95
	2011	Pregabalin	TAIWAN	0	23268.8	Gabapentinoids	Eastern Asia	0	0	0	0.95
	2011	Pregabalin	THAILAND	2543261	67518.4	Gabapentinoids	South-eastern Asia	1.03128	1.03002	1.03255	0.95
	2011	Pregabalin	TUNISIA	766913	10741.9	Gabapentinoids	Northern Africa	1.95468	1.95031	1.95906	0.95
	2011	Pregabalin	TÜRKIYE	14063009	73443.3	Gabapentinoids	Western Asia	5.24247	5.23973	5.24521	0.95
	2011	Pregabalin	UNITED ARAB EMIRATES	2236664	8946.78	Gabapentinoids	Western Asia	6.84453	6.83556	6.8535	0.95
	2011	Pregabalin	UNITED KINGDOM	68754870	64021.9	Gabapentinoids	Northern Europe	29.4025	29.3956	29.4095	0.95
	2011	Pregabalin	UNITED STATES	248845076	311584	Gabapentinoids	Northern America	21.8657	21.863	21.8684	0.95
	2011	Pregabalin	URUGUAY	485838	3368.93	Gabapentinoids	Central and South America and the Caribbean	3.9483	3.93719	3.9594	0.95
	2011	Pregabalin	VENEZUELA	3914027	28887.9	Gabapentinoids	Central and South America and the Caribbean	3.70952	3.70585	3.7132	0.95
	2012	Gabapentin	ALGERIA	0	37383.9	Gabapentinoids	Northern Africa	0	0	0	0.95
	2012	Gabapentin	ARGENTINA	2109936	41755.2	Gabapentinoids	Central and South America and the Caribbean	1.38347	1.3816	1.38533	0.95
	2012	Gabapentin	AUSTRALIA	7913703	22904	Gabapentinoids	Australia and New Zealand	9.45974	9.45315	9.46633	0.95
	2012	Gabapentin	AUSTRIA	6094822	8502.23	Gabapentinoids	Western Europe	19.6263	19.6107	19.6419	0.95
	2012	Gabapentin	BELARUS	51021	9417.05	Gabapentinoids	Eastern Europe	0.148335	0.147048	0.149622	0.95
	2012	Gabapentin	BELGIUM	2317086	11085.4	Gabapentinoids	Western Europe	5.72272	5.71535	5.73009	0.95
	2012	Gabapentin	BOSNIA AND HERZEGOVINA	126173	3604.97	Gabapentinoids	Southern Europe	0.95824	0.952953	0.963527	0.95
	2012	Gabapentin	BRAZIL	6374034	199287	Gabapentinoids	Central and South America and the Caribbean	0.875678	0.874998	0.876358	0.95
	2012	Gabapentin	BULGARIA	767650	7334.01	Gabapentinoids	Eastern Europe	2.86571	2.8593	2.87212	0.95
	2012	Gabapentin	CANADA	42148764	34922	Gabapentinoids	Northern America	33.0442	33.0342	33.0542	0.95
	2012	Gabapentin	CHILE	139951	17400.4	Gabapentinoids	Central and South America and the Caribbean	0.220205	0.219052	0.221359	0.95
	2012	Gabapentin	CHINA	4198739	1.38421e+06	Gabapentinoids	Eastern Asia	0.0830477	0.0829683	0.0831272	0.95
	2012	Gabapentin	COLOMBIA	324222	46075.7	Gabapentinoids	Central and South America and the Caribbean	0.192655	0.191992	0.193318	0.95
	2012	Gabapentin	CROATIA	320444	4295.87	Gabapentinoids	Southern Europe	2.04226	2.03519	2.04933	0.95
	2012	Gabapentin	CZECH REPUBLIC	5185921	10581.3	Gabapentinoids	Eastern Europe	13.4183	13.4067	13.4298	0.95
	2012	Gabapentin	ECUADOR	333410	15474.1	Gabapentinoids	Central and South America and the Caribbean	0.589906	0.587904	0.591909	0.95
	2012	Gabapentin	EGYPT	3294694	86422.2	Gabapentinoids	Northern Africa	1.04376	1.04263	1.04488	0.95
	2012	Gabapentin	ESTONIA	188526	1323.16	Gabapentinoids	Northern Europe	3.90093	3.88332	3.91853	0.95
	2012	Gabapentin	FINLAND	2326078	5414.77	Gabapentinoids	Northern Europe	11.7613	11.7462	11.7764	0.95
	2012	Gabapentin	FRANCE	28260796	63564.2	Gabapentinoids	Western Europe	12.1725	12.1681	12.177	0.95
	2012	Gabapentin	GERMANY	46147602	80972.6	Gabapentinoids	Western Europe	15.6035	15.5989	15.608	0.95
	2012	Gabapentin	GREECE	3244286	10781.1	Gabapentinoids	Southern Europe	8.23882	8.22986	8.24779	0.95
	2012	Gabapentin	HUNGARY	1672033	9864.36	Gabapentinoids	Eastern Europe	4.64072	4.63369	4.64776	0.95
	2012	Gabapentin	INDIA	1.17954e+07	1.26578e+06	Gabapentinoids	Southern Asia	0.255132	0.254986	0.255277	0.95
	2012	Gabapentin	IRELAND	1550805	4608.2	Gabapentinoids	Northern Europe	9.21374	9.19923	9.22824	0.95
	2012	Gabapentin	ITALY	11613482	59879.5	Gabapentinoids	Southern Europe	5.31	5.30694	5.31305	0.95
	2012	Gabapentin	JAPAN	5835075	128424	Gabapentinoids	Eastern Asia	1.24397	1.24297	1.24498	0.95
	2012	Gabapentin	JORDAN	294902	8089.96	Gabapentinoids	Western Asia	0.998024	0.994422	1.00163	0.95
	2012	Gabapentin	KAZAKHSTAN	133590	16751.5	Gabapentinoids	Central Asia	0.218338	0.217167	0.219509	0.95
	2012	Gabapentin	KUWAIT	35672	3348.85	Gabapentinoids	Western Asia	0.291636	0.28861	0.294662	0.95
	2012	Gabapentin	LATVIA	614823	2069.02	Gabapentinoids	Northern Europe	8.13571	8.11538	8.15605	0.95
	2012	Gabapentin	LEBANON	605196	5537.62	Gabapentinoids	Western Asia	2.99215	2.98461	2.99968	0.95
	2012	Gabapentin	LITHUANIA	291059	3045.56	Gabapentinoids	Northern Europe	2.61652	2.60701	2.62602	0.95
	2012	Gabapentin	LUXEMBOURG	144945	530.855	Gabapentinoids	Western Europe	7.47545	7.43696	7.51393	0.95
	2012	Gabapentin	MEXICO	2.95132e+06	117274	Gabapentinoids	Central and South America and the Caribbean	0.689007	0.688221	0.689793	0.95
	2012	Gabapentin	MOROCCO	208814	33241.9	Gabapentinoids	Northern Africa	0.171982	0.171245	0.17272	0.95
	2012	Gabapentin	NETHERLANDS	4051087	16791.8	Gabapentinoids	Western Europe	6.60515	6.59872	6.61158	0.95
	2012	Gabapentin	NEW ZEALAND	3078338	4468.46	Gabapentinoids	Australia and New Zealand	18.8611	18.8401	18.8822	0.95
	2012	Gabapentin	NORWAY	3982761	5013.72	Gabapentinoids	Northern Europe	21.7487	21.7274	21.7701	0.95
	2012	Gabapentin	PAKISTAN	3211038	187280	Gabapentinoids	Southern Asia	0.469422	0.468909	0.469936	0.95
	2012	Gabapentin	PERU	204480	29506.8	Gabapentinoids	Central and South America and the Caribbean	0.189731	0.188909	0.190554	0.95
	2012	Gabapentin	PHILIPPINES	950566	97212.6	Gabapentinoids	South-eastern Asia	0.267713	0.267175	0.268251	0.95
	2012	Gabapentin	POLAND	2869609	38227	Gabapentinoids	Eastern Europe	2.05524	2.05286	2.05761	0.95
	2012	Gabapentin	PORTUGAL	4591429	10526.3	Gabapentinoids	Southern Europe	11.9421	11.9312	11.953	0.95
	2012	Gabapentin	PUERTO RICO	10605495	3536.57	Gabapentinoids	Central and South America and the Caribbean	82.1029	82.0535	82.1523	0.95
	2012	Gabapentin	ROMANIA	3805852	20227.5	Gabapentinoids	Eastern Europe	5.15134	5.14616	5.15651	0.95
	2012	Gabapentin	RUSSIA	1187361	143994	Gabapentinoids	Eastern Europe	0.225761	0.225355	0.226167	0.95
	2012	Gabapentin	SAUDI ARABIA	1362332	29154.9	Gabapentinoids	Western Asia	1.27933	1.27718	1.28147	0.95
	2012	Gabapentin	SERBIA	269915	8940.12	Gabapentinoids	Southern Europe	0.826597	0.823478	0.829715	0.95
	2012	Gabapentin	SLOVAKIA	2106305	5414.89	Gabapentinoids	Eastern Europe	10.6498	10.6354	10.6642	0.95
	2012	Gabapentin	SLOVENIA	266402	2057.83	Gabapentinoids	Southern Europe	3.54437	3.53091	3.55783	0.95
	2012	Gabapentin	SOUTH AFRICA	1026717	52832.7	Gabapentinoids	Southern Africa	0.532057	0.531028	0.533086	0.95
	2012	Gabapentin	SOUTH KOREA	13217108	50060.6	Gabapentinoids	Eastern Asia	7.22853	7.22463	7.23242	0.95
	2012	Gabapentin	SPAIN	31203575	47063.1	Gabapentinoids	Southern Europe	18.1524	18.146	18.1588	0.95
	2012	Gabapentin	SWEDEN	5324993	9542.82	Gabapentinoids	Northern Europe	15.2775	15.2645	15.2905	0.95
	2012	Gabapentin	SWITZERLAND	1513875	8008.01	Gabapentinoids	Western Europe	5.17578	5.16753	5.18402	0.95
	2012	Gabapentin	TAIWAN	1826402	23346.9	Gabapentinoids	Eastern Asia	2.14179	2.13868	2.1449	0.95
	2012	Gabapentin	THAILAND	7309352	67836	Gabapentinoids	South-eastern Asia	2.95004	2.94791	2.95218	0.95
	2012	Gabapentin	TUNISIA	421493	10847	Gabapentinoids	Northern Africa	1.06388	1.06066	1.06709	0.95
	2012	Gabapentin	TÜRKIYE	64841592	74651	Gabapentinoids	Western Asia	23.7809	23.7751	23.7866	0.95
	2012	Gabapentin	UNITED ARAB EMIRATES	270361	9141.6	Gabapentinoids	Western Asia	0.809714	0.806662	0.812766	0.95
	2012	Gabapentin	UNITED KINGDOM	75608901	64525.3	Gabapentinoids	Northern Europe	32.0814	32.0741	32.0886	0.95
	2012	Gabapentin	UNITED STATES	729413504	314044	Gabapentinoids	Northern America	63.5906	63.586	63.5953	0.95
	2012	Gabapentin	URUGUAY	515969	3378.97	Gabapentinoids	Central and South America and the Caribbean	4.18069	4.16929	4.1921	0.95
	2012	Gabapentin	VENEZUELA	6288958	29360.8	Gabapentinoids	Central and South America and the Caribbean	5.86435	5.85977	5.86894	0.95
	2012	Gabapentin Enacarbil	JAPAN	110768	128424	Gabapentinoids	Eastern Asia	0.0236145	0.0234755	0.0237536	0.95
	2012	Gabapentin Enacarbil	PUERTO RICO	11.25	3536.57	Gabapentinoids	Central and South America and the Caribbean	8.70924e-05	3.62001e-05	0.000137985	0.95
	2012	Gabapentin Enacarbil	UNITED STATES	255206	314044	Gabapentinoids	Northern America	0.022249	0.0221627	0.0223353	0.95
	2012	Pregabalin	ALGERIA	7422027	37383.9	Gabapentinoids	Northern Africa	5.4356	5.43169	5.43951	0.95
	2012	Pregabalin	ARGENTINA	10205653	41755.2	Gabapentinoids	Central and South America and the Caribbean	6.69176	6.68765	6.69586	0.95
	2012	Pregabalin	AUSTRALIA	10013213	22904	Gabapentinoids	Australia and New Zealand	11.9694	11.962	11.9768	0.95
	2012	Pregabalin	AUSTRIA	5982855	8502.23	Gabapentinoids	Western Europe	19.2657	19.2503	19.2812	0.95
	2012	Pregabalin	BELARUS	20985	9417.05	Gabapentinoids	Eastern Europe	0.0610104	0.060185	0.0618359	0.95
	2012	Pregabalin	BELGIUM	9099546	11085.4	Gabapentinoids	Western Europe	22.474	22.4594	22.4886	0.95
	2012	Pregabalin	BOSNIA AND HERZEGOVINA	10999	3604.97	Gabapentinoids	Southern Europe	0.0835336	0.0819725	0.0850947	0.95
	2012	Pregabalin	BRAZIL	8204050	199287	Gabapentinoids	Central and South America and the Caribbean	1.12709	1.12632	1.12786	0.95
	2012	Pregabalin	BULGARIA	173241	7334.01	Gabapentinoids	Eastern Europe	0.646724	0.643679	0.64977	0.95
	2012	Pregabalin	CANADA	40109965	34922	Gabapentinoids	Northern America	31.4458	31.4361	31.4555	0.95
	2012	Pregabalin	CHILE	2420375	17400.4	Gabapentinoids	Central and South America and the Caribbean	3.80833	3.80353	3.81312	0.95
	2012	Pregabalin	CHINA	879194	1.38421e+06	Gabapentinoids	Eastern Asia	0.0173898	0.0173534	0.0174261	0.95
	2012	Pregabalin	COLOMBIA	1196680	46075.7	Gabapentinoids	Central and South America and the Caribbean	0.711075	0.709801	0.712349	0.95
	2012	Pregabalin	CROATIA	509665	4295.87	Gabapentinoids	Southern Europe	3.24821	3.23929	3.25712	0.95
	2012	Pregabalin	CZECH REPUBLIC	4268325	10581.3	Gabapentinoids	Eastern Europe	11.044	11.0336	11.0545	0.95
	2012	Pregabalin	ECUADOR	1766032	15474.1	Gabapentinoids	Central and South America and the Caribbean	3.12466	3.12005	3.12927	0.95
	2012	Pregabalin	EGYPT	10970906	86422.2	Gabapentinoids	Northern Africa	3.47558	3.47352	3.47763	0.95
	2012	Pregabalin	ESTONIA	125573	1323.16	Gabapentinoids	Northern Europe	2.59832	2.58395	2.61269	0.95
	2012	Pregabalin	FINLAND	10003205	5414.77	Gabapentinoids	Northern Europe	50.5789	50.5475	50.6102	0.95
	2012	Pregabalin	FRANCE	79464076	63564.2	Gabapentinoids	Western Europe	34.2269	34.2194	34.2344	0.95
	2012	Pregabalin	GERMANY	77766162	80972.6	Gabapentinoids	Western Europe	26.2943	26.2885	26.3002	0.95
	2012	Pregabalin	GREECE	8356965	10781.1	Gabapentinoids	Southern Europe	21.2224	21.208	21.2368	0.95
	2012	Pregabalin	HUNGARY	3306671	9864.36	Gabapentinoids	Eastern Europe	9.17765	9.16776	9.18755	0.95
	2012	Pregabalin	INDIA	9.33076e+07	1.26578e+06	Gabapentinoids	Southern Asia	2.01822	2.01781	2.01863	0.95
	2012	Pregabalin	IRELAND	8125043	4608.2	Gabapentinoids	Northern Europe	48.273	48.2398	48.3062	0.95
	2012	Pregabalin	ITALY	35382242	59879.5	Gabapentinoids	Southern Europe	16.1777	16.1724	16.183	0.95
	2012	Pregabalin	JAPAN	77630151	128424	Gabapentinoids	Eastern Asia	16.5499	16.5462	16.5536	0.95
	2012	Pregabalin	JORDAN	506231	8089.96	Gabapentinoids	Western Asia	1.71322	1.7085	1.71793	0.95
	2012	Pregabalin	KAZAKHSTAN	133965	16751.5	Gabapentinoids	Central Asia	0.218951	0.217778	0.220123	0.95
	2012	Pregabalin	KUWAIT	382774	3348.85	Gabapentinoids	Western Asia	3.12937	3.11945	3.13928	0.95
	2012	Pregabalin	LATVIA	55837	2069.02	Gabapentinoids	Northern Europe	0.738869	0.732741	0.744998	0.95
	2012	Pregabalin	LEBANON	999377	5537.62	Gabapentinoids	Western Asia	4.94101	4.93133	4.9507	0.95
	2012	Pregabalin	LITHUANIA	649681	3045.56	Gabapentinoids	Northern Europe	5.8404	5.8262	5.8546	0.95
	2012	Pregabalin	LUXEMBOURG	641953	530.855	Gabapentinoids	Western Europe	33.1083	33.0273	33.1893	0.95
	2012	Pregabalin	MEXICO	7856722	117274	Gabapentinoids	Central and South America and the Caribbean	1.83421	1.83293	1.83549	0.95
	2012	Pregabalin	MOROCCO	583429	33241.9	Gabapentinoids	Northern Africa	0.480521	0.479288	0.481754	0.95
	2012	Pregabalin	NETHERLANDS	13413093	16791.8	Gabapentinoids	Western Europe	21.8696	21.8579	21.8813	0.95
	2012	Pregabalin	NEW ZEALAND	98896	4468.46	Gabapentinoids	Australia and New Zealand	0.605941	0.602165	0.609718	0.95
	2012	Pregabalin	NORWAY	4840022	5013.72	Gabapentinoids	Northern Europe	26.43	26.4065	26.4536	0.95
	2012	Pregabalin	PAKISTAN	11320214	187280	Gabapentinoids	Southern Asia	1.6549	1.65394	1.65587	0.95
	2012	Pregabalin	PERU	823251	29506.8	Gabapentinoids	Central and South America and the Caribbean	0.763871	0.762221	0.765521	0.95
	2012	Pregabalin	PHILIPPINES	1820404	97212.6	Gabapentinoids	South-eastern Asia	0.51269	0.511945	0.513435	0.95
	2012	Pregabalin	POLAND	173723	38227	Gabapentinoids	Eastern Europe	0.124422	0.123837	0.125007	0.95
	2012	Pregabalin	PORTUGAL	12152830	10526.3	Gabapentinoids	Southern Europe	31.609	31.5913	31.6268	0.95
	2012	Pregabalin	PUERTO RICO	1646165	3536.57	Gabapentinoids	Central and South America and the Caribbean	12.7439	12.7244	12.7633	0.95
	2012	Pregabalin	ROMANIA	1705309	20227.5	Gabapentinoids	Eastern Europe	2.30819	2.30472	2.31165	0.95
	2012	Pregabalin	RUSSIA	15691030	143994	Gabapentinoids	Eastern Europe	2.98344	2.98196	2.98492	0.95
	2012	Pregabalin	SAUDI ARABIA	6494355	29154.9	Gabapentinoids	Western Asia	6.09866	6.09397	6.10335	0.95
	2012	Pregabalin	SERBIA	167958	8940.12	Gabapentinoids	Southern Europe	0.51436	0.5119	0.51682	0.95
	2012	Pregabalin	SLOVAKIA	4278806	5414.89	Gabapentinoids	Eastern Europe	21.6343	21.6138	21.6548	0.95
	2012	Pregabalin	SLOVENIA	1571428	2057.83	Gabapentinoids	Southern Europe	20.9072	20.8745	20.9399	0.95
	2012	Pregabalin	SOUTH AFRICA	3563722	52832.7	Gabapentinoids	Southern Africa	1.84676	1.84485	1.84868	0.95
	2012	Pregabalin	SOUTH KOREA	18424427	50060.6	Gabapentinoids	Eastern Asia	10.0764	10.0718	10.081	0.95
	2012	Pregabalin	SPAIN	67202773	47063.1	Gabapentinoids	Southern Europe	39.0946	39.0853	39.104	0.95
	2012	Pregabalin	SWEDEN	11161193	9542.82	Gabapentinoids	Northern Europe	32.0217	32.0029	32.0404	0.95
	2012	Pregabalin	SWITZERLAND	7144866	8008.01	Gabapentinoids	Western Europe	24.4275	24.4096	24.4454	0.95
	2012	Pregabalin	TAIWAN	70280	23346.9	Gabapentinoids	Eastern Asia	0.0824162	0.0818068	0.0830255	0.95
	2012	Pregabalin	THAILAND	2906982	67836	Gabapentinoids	South-eastern Asia	1.17325	1.17191	1.1746	0.95
	2012	Pregabalin	TUNISIA	1170107	10847	Gabapentinoids	Northern Africa	2.95343	2.94807	2.95878	0.95
	2012	Pregabalin	TÜRKIYE	20982730	74651	Gabapentinoids	Western Asia	7.69548	7.69219	7.69878	0.95
	2012	Pregabalin	UNITED ARAB EMIRATES	923572	9141.6	Gabapentinoids	Western Asia	2.76604	2.7604	2.77168	0.95
	2012	Pregabalin	UNITED KINGDOM	82053277	64525.3	Gabapentinoids	Northern Europe	34.8157	34.8082	34.8233	0.95
	2012	Pregabalin	UNITED STATES	240528147	314044	Gabapentinoids	Northern America	20.9694	20.9667	20.972	0.95
	2012	Pregabalin	URUGUAY	833995	3378.97	Gabapentinoids	Central and South America and the Caribbean	6.75753	6.74303	6.77204	0.95
	2012	Pregabalin	VENEZUELA	4968136	29360.8	Gabapentinoids	Central and South America and the Caribbean	4.63271	4.62863	4.63678	0.95
	2013	Gabapentin	ALGERIA	0	38140.1	Gabapentinoids	Northern Africa	0	0	0	0.95
	2013	Gabapentin	ARGENTINA	2077953	42196	Gabapentinoids	Central and South America and the Caribbean	1.34826	1.34643	1.35009	0.95
	2013	Gabapentin	AUSTRALIA	6665338	23254.9	Gabapentinoids	Australia and New Zealand	7.84725	7.84129	7.8532	0.95
	2013	Gabapentin	AUSTRIA	6456625	8556.19	Gabapentinoids	Western Europe	20.6602	20.6443	20.6762	0.95
	2013	Gabapentin	BELARUS	75942	9423.5	Gabapentinoids	Eastern Europe	0.220638	0.219068	0.222207	0.95
	2013	Gabapentin	BELGIUM	3300495	11154	Gabapentinoids	Western Europe	8.10136	8.09262	8.1101	0.95
	2013	Gabapentin	BOSNIA AND HERZEGOVINA	175936	3542.6	Gabapentinoids	Southern Europe	1.3597	1.35334	1.36605	0.95
	2013	Gabapentin	BRAZIL	7179179	201036	Gabapentinoids	Central and South America and the Caribbean	0.977712	0.976997	0.978427	0.95
	2013	Gabapentin	BULGARIA	1065771	7290.09	Gabapentinoids	Eastern Europe	4.00259	3.99499	4.01018	0.95
	2013	Gabapentin	CANADA	47291103	35296.5	Gabapentinoids	Northern America	36.6823	36.6719	36.6928	0.95
	2013	Gabapentin	CHILE	132267	17571.5	Gabapentinoids	Central and South America and the Caribbean	0.206088	0.204977	0.207198	0.95
	2013	Gabapentin	CHINA	6066041	1.39188e+06	Gabapentinoids	Eastern Asia	0.11932	0.119225	0.119415	0.95
	2013	Gabapentin	COLOMBIA	285393	46495.5	Gabapentinoids	Central and South America and the Caribbean	0.168051	0.167435	0.168668	0.95
	2013	Gabapentin	CROATIA	295322	4276.59	Gabapentinoids	Southern Europe	1.89063	1.88382	1.89745	0.95
	2013	Gabapentin	CZECH REPUBLIC	5801164	10586.5	Gabapentinoids	Eastern Europe	15.0028	14.9906	15.015	0.95
	2013	Gabapentin	ECUADOR	281168	15707.5	Gabapentinoids	Central and South America and the Caribbean	0.490083	0.488271	0.491894	0.95
	2013	Gabapentin	EGYPT	3561524	88404.7	Gabapentinoids	Northern Africa	1.10299	1.10184	1.10413	0.95
	2013	Gabapentin	ESTONIA	244806	1319.07	Gabapentinoids	Northern Europe	5.08118	5.06105	5.10131	0.95
	2013	Gabapentin	FINLAND	2784408	5438.98	Gabapentinoids	Northern Europe	14.016	13.9996	14.0325	0.95
	2013	Gabapentin	FRANCE	28575850	63893.5	Gabapentinoids	Western Europe	12.2448	12.2403	12.2493	0.95
	2013	Gabapentin	GERMANY	48718522	81174.4	Gabapentinoids	Western Europe	16.4318	16.4272	16.4364	0.95
	2013	Gabapentin	GREECE	3647611	10740.5	Gabapentinoids	Southern Europe	9.29809	9.28855	9.30763	0.95
	2013	Gabapentin	HUNGARY	1933003	9833.92	Gabapentinoids	Eastern Europe	5.38165	5.37406	5.38924	0.95
	2013	Gabapentin	INDIA	13001704	1.28084e+06	Gabapentinoids	Southern Asia	0.277917	0.277766	0.278068	0.95
	2013	Gabapentin	IRELAND	1631514	4615.43	Gabapentinoids	Northern Europe	9.67807	9.66322	9.69292	0.95
	2013	Gabapentin	ITALY	11619270	60166.8	Gabapentinoids	Southern Europe	5.28727	5.28423	5.29031	0.95
	2013	Gabapentin	JAPAN	5220219	128314	Gabapentinoids	Eastern Asia	1.11384	1.11289	1.1148	0.95
	2013	Gabapentin	JORDAN	333734	8518.99	Gabapentinoids	Western Asia	1.07256	1.06892	1.0762	0.95
	2013	Gabapentin	KAZAKHSTAN	126038	17026.1	Gabapentinoids	Central Asia	0.202673	0.201554	0.203792	0.95
	2013	Gabapentin	KUWAIT	52522	3526.38	Gabapentinoids	Western Asia	0.407776	0.404289	0.411263	0.95
	2013	Gabapentin	LATVIA	783293	2044.95	Gabapentinoids	Northern Europe	10.487	10.4638	10.5102	0.95
	2013	Gabapentin	LEBANON	688409	5913.02	Gabapentinoids	Western Asia	3.18748	3.17995	3.19501	0.95
	2013	Gabapentin	LITHUANIA	343848	3008.94	Gabapentinoids	Northern Europe	3.12869	3.11824	3.13915	0.95
	2013	Gabapentin	LUXEMBOURG	140045	542.554	Gabapentinoids	Western Europe	7.06699	7.02998	7.104	0.95
	2013	Gabapentin	MEXICO	3.27406e+06	118827	Gabapentinoids	Central and South America and the Caribbean	0.754364	0.753547	0.755181	0.95
	2013	Gabapentin	MOROCCO	332424	33715.7	Gabapentinoids	Northern Africa	0.269942	0.269024	0.270859	0.95
	2013	Gabapentin	NETHERLANDS	4055113	16843.5	Gabapentinoids	Western Europe	6.59144	6.58502	6.59785	0.95
	2013	Gabapentin	NEW ZEALAND	3528022	4518.52	Gabapentinoids	Australia and New Zealand	21.3769	21.3546	21.3992	0.95
	2013	Gabapentin	NORWAY	4213666	5079.46	Gabapentinoids	Northern Europe	22.7118	22.6902	22.7335	0.95
	2013	Gabapentin	PAKISTAN	3140634	191261	Gabapentinoids	Southern Asia	0.449574	0.449077	0.450071	0.95
	2013	Gabapentin	PERU	196625	29774	Gabapentinoids	Central and South America and the Caribbean	0.180805	0.180006	0.181605	0.95
	2013	Gabapentin	PHILIPPINES	1192135	98871.6	Gabapentinoids	South-eastern Asia	0.330114	0.329521	0.330707	0.95
	2013	Gabapentin	POLAND	3707607	38158	Gabapentinoids	Eastern Europe	2.66022	2.65751	2.66293	0.95
	2013	Gabapentin	PORTUGAL	4682476	10473	Gabapentinoids	Southern Europe	12.2409	12.2298	12.252	0.95
	2013	Gabapentin	PUERTO RICO	10733443	3503.86	Gabapentinoids	Central and South America and the Caribbean	83.869	83.8188	83.9192	0.95
	2013	Gabapentin	ROMANIA	5076082	20132.8	Gabapentinoids	Eastern Europe	6.90295	6.89694	6.90895	0.95
	2013	Gabapentin	RUSSIA	1557823	144325	Gabapentinoids	Eastern Europe	0.295519	0.295055	0.295983	0.95
	2013	Gabapentin	SAUDI ARABIA	1308521	30052.1	Gabapentinoids	Western Asia	1.19211	1.19007	1.19415	0.95
	2013	Gabapentin	SERBIA	291272	8918.89	Gabapentinoids	Southern Europe	0.894124	0.890877	0.897371	0.95
	2013	Gabapentin	SLOVAKIA	2349039	5421.72	Gabapentinoids	Eastern Europe	11.8621	11.847	11.8773	0.95
	2013	Gabapentin	SLOVENIA	263829	2063.12	Gabapentinoids	Southern Europe	3.50113	3.48777	3.51449	0.95
	2013	Gabapentin	SOUTH AFRICA	1122319	53687.1	Gabapentinoids	Southern Africa	0.572342	0.571284	0.573401	0.95
	2013	Gabapentin	SOUTH KOREA	13529749	50345.7	Gabapentinoids	Eastern Asia	7.35761	7.35369	7.36153	0.95
	2013	Gabapentin	SPAIN	31446279	46930.6	Gabapentinoids	Southern Europe	18.3452	18.3388	18.3517	0.95
	2013	Gabapentin	SWEDEN	6664628	9618.02	Gabapentinoids	Northern Europe	18.9714	18.957	18.9858	0.95
	2013	Gabapentin	SWITZERLAND	1511159	8108.88	Gabapentinoids	Western Europe	5.10222	5.09409	5.11036	0.95
	2013	Gabapentin	TAIWAN	1710579	23421.6	Gabapentinoids	Eastern Asia	1.99957	1.99657	2.00257	0.95
	2013	Gabapentin	THAILAND	10866625	68144.5	Gabapentinoids	South-eastern Asia	4.3659	4.3633	4.36849	0.95
	2013	Gabapentin	TUNISIA	443003	10952.9	Gabapentinoids	Northern Africa	1.10735	1.10409	1.11061	0.95
	2013	Gabapentin	TÜRKIYE	70563409	75925.5	Gabapentinoids	Western Asia	25.445	25.439	25.4509	0.95
	2013	Gabapentin	UNITED ARAB EMIRATES	278071	9197.91	Gabapentinoids	Western Asia	0.827707	0.82463	0.830783	0.95
	2013	Gabapentin	UNITED KINGDOM	91165217	64984	Gabapentinoids	Northern Europe	38.4089	38.4011	38.4168	0.95
	2013	Gabapentin	UNITED STATES	849689824	316401	Gabapentinoids	Northern America	73.5247	73.5197	73.5296	0.95
	2013	Gabapentin	URUGUAY	509690	3389.44	Gabapentinoids	Central and South America and the Caribbean	4.11707	4.10577	4.12837	0.95
	2013	Gabapentin	VENEZUELA	7441329	29781	Gabapentinoids	Central and South America and the Caribbean	6.84101	6.8361	6.84593	0.95
	2013	Gabapentin Enacarbil	JAPAN	367171	128314	Gabapentinoids	Eastern Asia	0.0783436	0.0780902	0.078597	0.95
	2013	Gabapentin Enacarbil	PUERTO RICO	26.25	3503.86	Gabapentinoids	Central and South America and the Caribbean	0.000205112	0.000126647	0.000283577	0.95
	2013	Gabapentin Enacarbil	UNITED STATES	235702	316401	Gabapentinoids	Northern America	0.0203956	0.0203133	0.020478	0.95
	2013	Pregabalin	ALGERIA	8530438	38140.1	Gabapentinoids	Northern Africa	6.12349	6.11938	6.1276	0.95
	2013	Pregabalin	ARGENTINA	12802349	42196	Gabapentinoids	Central and South America and the Caribbean	8.30669	8.30214	8.31124	0.95
	2013	Pregabalin	AUSTRALIA	26521080	23254.9	Gabapentinoids	Australia and New Zealand	31.2238	31.212	31.2357	0.95
	2013	Pregabalin	AUSTRIA	6679874	8556.19	Gabapentinoids	Western Europe	21.3746	21.3584	21.3908	0.95
	2013	Pregabalin	BELARUS	42422	9423.5	Gabapentinoids	Eastern Europe	0.12325	0.122078	0.124423	0.95
	2013	Pregabalin	BELGIUM	8396808	11154	Gabapentinoids	Western Europe	20.6107	20.5968	20.6247	0.95
	2013	Pregabalin	BOSNIA AND HERZEGOVINA	16265	3542.6	Gabapentinoids	Southern Europe	0.125702	0.12377	0.127634	0.95
	2013	Pregabalin	BRAZIL	10913244	201036	Gabapentinoids	Central and South America and the Caribbean	1.48624	1.48536	1.48713	0.95
	2013	Pregabalin	BULGARIA	215533	7290.09	Gabapentinoids	Eastern Europe	0.809451	0.806034	0.812868	0.95
	2013	Pregabalin	CANADA	48093727	35296.5	Gabapentinoids	Northern America	37.3049	37.2944	37.3155	0.95
	2013	Pregabalin	CHILE	3004717	17571.5	Gabapentinoids	Central and South America and the Caribbean	4.68171	4.67641	4.687	0.95
	2013	Pregabalin	CHINA	1200806	1.39188e+06	Gabapentinoids	Eastern Asia	0.02362	0.0235777	0.0236622	0.95
	2013	Pregabalin	COLOMBIA	1514743	46495.5	Gabapentinoids	Central and South America and the Caribbean	0.891945	0.890524	0.893365	0.95
	2013	Pregabalin	CROATIA	581067	4276.59	Gabapentinoids	Southern Europe	3.71996	3.71039	3.72952	0.95
	2013	Pregabalin	CZECH REPUBLIC	5239761	10586.5	Gabapentinoids	Eastern Europe	13.5509	13.5393	13.5625	0.95
	2013	Pregabalin	ECUADOR	1902303	15707.5	Gabapentinoids	Central and South America and the Caribbean	3.31576	3.31105	3.32047	0.95
	2013	Pregabalin	EGYPT	15144499	88404.7	Gabapentinoids	Northern Africa	4.69018	4.68782	4.69254	0.95
	2013	Pregabalin	ESTONIA	163680	1319.07	Gabapentinoids	Northern Europe	3.39733	3.38088	3.41379	0.95
	2013	Pregabalin	FINLAND	10678633	5438.98	Gabapentinoids	Northern Europe	53.7536	53.7214	53.7859	0.95
	2013	Pregabalin	FRANCE	86012211	63893.5	Gabapentinoids	Western Europe	36.8564	36.8486	36.8642	0.95
	2013	Pregabalin	GERMANY	83649445	81174.4	Gabapentinoids	Western Europe	28.2133	28.2073	28.2193	0.95
	2013	Pregabalin	GREECE	9118888	10740.5	Gabapentinoids	Southern Europe	23.2449	23.2298	23.26	0.95
	2013	Pregabalin	HUNGARY	3837903	9833.92	Gabapentinoids	Eastern Europe	10.6851	10.6744	10.6958	0.95
	2013	Pregabalin	INDIA	1.04196e+08	1.28084e+06	Gabapentinoids	Southern Asia	2.22724	2.22681	2.22767	0.95
	2013	Pregabalin	IRELAND	10137886	4615.43	Gabapentinoids	Northern Europe	60.1375	60.1005	60.1745	0.95
	2013	Pregabalin	ITALY	38688850	60166.8	Gabapentinoids	Southern Europe	17.6051	17.5996	17.6106	0.95
	2013	Pregabalin	JAPAN	102739210	128314	Gabapentinoids	Eastern Asia	21.9216	21.9173	21.9258	0.95
	2013	Pregabalin	JORDAN	968313	8518.99	Gabapentinoids	Western Asia	3.11198	3.10579	3.11818	0.95
	2013	Pregabalin	KAZAKHSTAN	177674	17026.1	Gabapentinoids	Central Asia	0.285705	0.284377	0.287034	0.95
	2013	Pregabalin	KUWAIT	888496	3526.38	Gabapentinoids	Western Asia	6.8982	6.88386	6.91255	0.95
	2013	Pregabalin	LATVIA	70043	2044.95	Gabapentinoids	Northern Europe	0.93776	0.930815	0.944705	0.95
	2013	Pregabalin	LEBANON	1106128	5913.02	Gabapentinoids	Western Asia	5.12161	5.11206	5.13115	0.95
	2013	Pregabalin	LITHUANIA	777393	3008.94	Gabapentinoids	Northern Europe	7.07355	7.05782	7.08927	0.95
	2013	Pregabalin	LUXEMBOURG	668840	542.554	Gabapentinoids	Western Europe	33.7512	33.6703	33.8321	0.95
	2013	Pregabalin	MEXICO	7908391	118827	Gabapentinoids	Central and South America and the Caribbean	1.82214	1.82087	1.82341	0.95
	2013	Pregabalin	MOROCCO	629953	33715.7	Gabapentinoids	Northern Africa	0.511547	0.510284	0.51281	0.95
	2013	Pregabalin	NETHERLANDS	14904474	16843.5	Gabapentinoids	Western Europe	24.2267	24.2144	24.239	0.95
	2013	Pregabalin	NEW ZEALAND	124726	4518.52	Gabapentinoids	Australia and New Zealand	0.755737	0.751543	0.759931	0.95
	2013	Pregabalin	NORWAY	5049958	5079.46	Gabapentinoids	Northern Europe	27.2195	27.1958	27.2432	0.95
	2013	Pregabalin	PAKISTAN	12868260	191261	Gabapentinoids	Southern Asia	1.84206	1.84105	1.84307	0.95
	2013	Pregabalin	PERU	1000624	29774	Gabapentinoids	Central and South America and the Caribbean	0.920118	0.918316	0.921921	0.95
	2013	Pregabalin	PHILIPPINES	2107062	98871.6	Gabapentinoids	South-eastern Asia	0.583466	0.582678	0.584254	0.95
	2013	Pregabalin	POLAND	222019	38158	Gabapentinoids	Eastern Europe	0.159299	0.158637	0.159962	0.95
	2013	Pregabalin	PORTUGAL	11996394	10473	Gabapentinoids	Southern Europe	31.3609	31.3431	31.3786	0.95
	2013	Pregabalin	PUERTO RICO	1618684	3503.86	Gabapentinoids	Central and South America and the Caribbean	12.6481	12.6286	12.6676	0.95
	2013	Pregabalin	ROMANIA	1447531	20132.8	Gabapentinoids	Eastern Europe	1.96849	1.96529	1.9717	0.95
	2013	Pregabalin	RUSSIA	36875215	144325	Gabapentinoids	Eastern Europe	6.99522	6.99296	6.99748	0.95
	2013	Pregabalin	SAUDI ARABIA	10305907	30052.1	Gabapentinoids	Western Asia	9.38905	9.38332	9.39478	0.95
	2013	Pregabalin	SERBIA	515578	8918.89	Gabapentinoids	Southern Europe	1.58268	1.57836	1.587	0.95
	2013	Pregabalin	SLOVAKIA	4480070	5421.72	Gabapentinoids	Eastern Europe	22.6234	22.6024	22.6443	0.95
	2013	Pregabalin	SLOVENIA	1701549	2063.12	Gabapentinoids	Southern Europe	22.5803	22.5464	22.6142	0.95
	2013	Pregabalin	SOUTH AFRICA	3837417	53687.1	Gabapentinoids	Southern Africa	1.95695	1.95499	1.9589	0.95
	2013	Pregabalin	SOUTH KOREA	20903192	50345.7	Gabapentinoids	Eastern Asia	11.3674	11.3625	11.3722	0.95
	2013	Pregabalin	SPAIN	72745609	46930.6	Gabapentinoids	Southern Europe	42.4386	42.4288	42.4483	0.95
	2013	Pregabalin	SWEDEN	11536122	9618.02	Gabapentinoids	Northern Europe	32.8386	32.8196	32.8575	0.95
	2013	Pregabalin	SWITZERLAND	7910149	8108.88	Gabapentinoids	Western Europe	26.7075	26.6889	26.7261	0.95
	2013	Pregabalin	TAIWAN	803488	23421.6	Gabapentinoids	Eastern Asia	0.939232	0.937178	0.941286	0.95
	2013	Pregabalin	THAILAND	3064703	68144.5	Gabapentinoids	South-eastern Asia	1.23131	1.22993	1.23269	0.95
	2013	Pregabalin	TUNISIA	1423154	10952.9	Gabapentinoids	Northern Africa	3.55738	3.55154	3.56323	0.95
	2013	Pregabalin	TÜRKIYE	28514903	75925.5	Gabapentinoids	Western Asia	10.2824	10.2786	10.2862	0.95
	2013	Pregabalin	UNITED ARAB EMIRATES	1624434	9197.91	Gabapentinoids	Western Asia	4.83529	4.82786	4.84273	0.95
	2013	Pregabalin	UNITED KINGDOM	99713309	64984	Gabapentinoids	Northern Europe	42.0104	42.0021	42.0186	0.95
	2013	Pregabalin	UNITED STATES	257832534	316401	Gabapentinoids	Northern America	22.3106	22.3078	22.3133	0.95
	2013	Pregabalin	URUGUAY	949833	3389.44	Gabapentinoids	Central and South America and the Caribbean	7.67237	7.65694	7.6878	0.95
	2013	Pregabalin	VENEZUELA	6642417	29781	Gabapentinoids	Central and South America and the Caribbean	6.10655	6.10191	6.11119	0.95
	2014	Gabapentin	ALGERIA	44651	38923.7	Gabapentinoids	Northern Africa	0.031407	0.0311157	0.0316984	0.95
	2014	Gabapentin	ARGENTINA	2003005	42637.5	Gabapentinoids	Central and South America and the Caribbean	1.28617	1.28439	1.28796	0.95
	2014	Gabapentin	AUSTRALIA	5566622	23596.4	Gabapentinoids	Australia and New Zealand	6.45885	6.45349	6.46422	0.95
	2014	Gabapentin	AUSTRIA	6850320	8615.2	Gabapentinoids	Western Europe	21.7698	21.7535	21.7861	0.95
	2014	Gabapentin	BELARUS	105154	9431.74	Gabapentinoids	Eastern Europe	0.305242	0.303397	0.307086	0.95
	2014	Gabapentin	BELGIUM	4165465	11221.2	Gabapentinoids	Western Europe	10.1633	10.1535	10.173	0.95
	2014	Gabapentin	BOSNIA AND HERZEGOVINA	180678	3482.11	Gabapentinoids	Southern Europe	1.4206	1.41405	1.42715	0.95
	2014	Gabapentin	BRAZIL	7872291	202764	Gabapentinoids	Central and South America and the Caribbean	1.06297	1.06223	1.06371	0.95
	2014	Gabapentin	BULGARIA	1290235	7245.65	Gabapentinoids	Eastern Europe	4.8753	4.86689	4.88371	0.95
	2014	Gabapentin	CANADA	50435634	35664.3	Gabapentinoids	Northern America	38.718	38.7073	38.7287	0.95
	2014	Gabapentin	CHILE	131020	17759	Gabapentinoids	Central and South America and the Caribbean	0.20199	0.200896	0.203084	0.95
	2014	Gabapentin	CHINA	8069440	1.39945e+06	Gabapentinoids	Eastern Asia	0.157868	0.157759	0.157977	0.95
	2014	Gabapentin	COLOMBIA	257768	46967.7	Gabapentinoids	Central and South America and the Caribbean	0.150259	0.149679	0.150839	0.95
	2014	Gabapentin	CROATIA	285548	4255.52	Gabapentinoids	Southern Europe	1.83712	1.83038	1.84385	0.95
	2014	Gabapentin	CZECH REPUBLIC	6630597	10591.1	Gabapentinoids	Eastern Europe	17.1404	17.1274	17.1535	0.95
	2014	Gabapentin	ECUADOR	252934	15951.8	Gabapentinoids	Central and South America and the Caribbean	0.434117	0.432425	0.435808	0.95
	2014	Gabapentin	EGYPT	4105260	90424.7	Gabapentinoids	Northern Africa	1.24298	1.24178	1.24418	0.95
	2014	Gabapentin	ESTONIA	306308	1316.27	Gabapentinoids	Northern Europe	6.37121	6.34865	6.39378	0.95
	2014	Gabapentin	FINLAND	3261577	5461.41	Gabapentinoids	Northern Europe	16.3506	16.3328	16.3683	0.95
	2014	Gabapentin	FRANCE	29634180	64193.6	Gabapentinoids	Western Europe	12.639	12.6344	12.6435	0.95
	2014	Gabapentin	GERMANY	50137350	81450.4	Gabapentinoids	Western Europe	16.853	16.8484	16.8577	0.95
	2014	Gabapentin	GREECE	3767692	10701.5	Gabapentinoids	Southern Europe	9.63923	9.62949	9.64896	0.95
	2014	Gabapentin	HUNGARY	2185568	9804.99	Gabapentinoids	Eastern Europe	6.10277	6.09468	6.11086	0.95
	2014	Gabapentin	INDIA	1.58989e+07	1.2956e+06	Gabapentinoids	Southern Asia	0.335975	0.335809	0.33614	0.95
	2014	Gabapentin	IRELAND	1696200	4626.85	Gabapentinoids	Northern Europe	10.0369	10.0218	10.052	0.95
	2014	Gabapentin	ITALY	12177538	60409.6	Gabapentinoids	Southern Europe	5.51904	5.51594	5.52213	0.95
	2014	Gabapentin	JAPAN	4857490	128169	Gabapentinoids	Eastern Asia	1.03762	1.0367	1.03855	0.95
	2014	Gabapentin	JORDAN	287810	8918.82	Gabapentinoids	Western Asia	0.883503	0.880275	0.886731	0.95
	2014	Gabapentin	KAZAKHSTAN	171746	17302.6	Gabapentinoids	Central Asia	0.271759	0.270474	0.273045	0.95
	2014	Gabapentin	KUWAIT	138524	3690.94	Gabapentinoids	Western Asia	1.02754	1.02213	1.03295	0.95
	2014	Gabapentin	LATVIA	956535	2021.22	Gabapentinoids	Northern Europe	12.9568	12.9308	12.9827	0.95
	2014	Gabapentin	LEBANON	771156	6261.05	Gabapentinoids	Western Asia	3.37214	3.36461	3.37966	0.95
	2014	Gabapentin	LITHUANIA	364130	2971.5	Gabapentinoids	Northern Europe	3.35499	3.34409	3.36588	0.95
	2014	Gabapentin	LUXEMBOURG	134895	554.512	Gabapentinoids	Western Europe	6.66031	6.62477	6.69586	0.95
	2014	Gabapentin	MEXICO	3.27789e+06	120355	Gabapentinoids	Central and South America and the Caribbean	0.745659	0.744851	0.746466	0.95
	2014	Gabapentin	MOROCCO	388591	34192.4	Gabapentinoids	Northern Africa	0.311153	0.310174	0.312131	0.95
	2014	Gabapentin	NETHERLANDS	4309127	16892.5	Gabapentinoids	Western Europe	6.98401	6.97741	6.9906	0.95
	2014	Gabapentin	NEW ZEALAND	4067136	4567.52	Gabapentinoids	Australia and New Zealand	24.3791	24.3554	24.4028	0.95
	2014	Gabapentin	NORWAY	4149920	5142.27	Gabapentinoids	Northern Europe	22.095	22.0738	22.1163	0.95
	2014	Gabapentin	PAKISTAN	3016308	195305	Gabapentinoids	Southern Asia	0.422836	0.422359	0.423313	0.95
	2014	Gabapentin	PERU	173816	30090.4	Gabapentinoids	Central and South America and the Caribbean	0.158151	0.157408	0.158895	0.95
	2014	Gabapentin	PHILIPPINES	998153	100513	Gabapentinoids	South-eastern Asia	0.271884	0.271351	0.272418	0.95
	2014	Gabapentin	POLAND	4635763	38091.1	Gabapentinoids	Eastern Europe	3.33202	3.32899	3.33505	0.95
	2014	Gabapentin	PORTUGAL	4815419	10418.2	Gabapentinoids	Southern Europe	12.6547	12.6433	12.666	0.95
	2014	Gabapentin	PUERTO RICO	12794727	3453.67	Gabapentinoids	Central and South America and the Caribbean	101.429	101.373	101.484	0.95
	2014	Gabapentin	ROMANIA	6161172	20035.9	Gabapentinoids	Eastern Europe	8.41906	8.41241	8.42571	0.95
	2014	Gabapentin	RUSSIA	1912125	144665	Gabapentinoids	Eastern Europe	0.361879	0.361366	0.362392	0.95
	2014	Gabapentin	SAUDI ARABIA	1411139	30916.6	Gabapentinoids	Western Asia	1.24965	1.24759	1.25171	0.95
	2014	Gabapentin	SERBIA	295227	8898.28	Gabapentinoids	Southern Europe	0.908363	0.905087	0.91164	0.95
	2014	Gabapentin	SLOVAKIA	2816751	5428.8	Gabapentinoids	Eastern Europe	14.2054	14.1888	14.222	0.95
	2014	Gabapentin	SLOVENIA	256805	2067.49	Gabapentinoids	Southern Europe	3.40072	3.38756	3.41387	0.95
	2014	Gabapentin	SOUTH AFRICA	1158319	54544.2	Gabapentinoids	Southern Africa	0.581419	0.580361	0.582478	0.95
	2014	Gabapentin	SOUTH KOREA	15093940	50607.9	Gabapentinoids	Eastern Asia	8.16571	8.16159	8.16983	0.95
	2014	Gabapentin	SPAIN	32228380	46777.9	Gabapentinoids	Southern Europe	18.8628	18.8563	18.8694	0.95
	2014	Gabapentin	SWEDEN	8327771	9692.14	Gabapentinoids	Northern Europe	23.5244	23.5084	23.5404	0.95
	2014	Gabapentin	SWITZERLAND	1533791	8206	Gabapentinoids	Western Europe	5.11734	5.10924	5.12544	0.95
	2014	Gabapentin	TAIWAN	1644768	23492	Gabapentinoids	Eastern Asia	1.91688	1.91395	1.91981	0.95
	2014	Gabapentin	THAILAND	12144739	68438.7	Gabapentinoids	South-eastern Asia	4.85843	4.8557	4.86116	0.95
	2014	Gabapentin	TUNISIA	497375	11063.2	Gabapentinoids	Northern Africa	1.23087	1.22745	1.23429	0.95
	2014	Gabapentin	TÜRKIYE	72558472	77229.3	Gabapentinoids	Western Asia	25.7227	25.7167	25.7286	0.95
	2014	Gabapentin	UNITED ARAB EMIRATES	301749	9214.18	Gabapentinoids	Western Asia	0.8966	0.893401	0.899799	0.95
	2014	Gabapentin	UNITED KINGDOM	107317038	65423	Gabapentinoids	Northern Europe	44.9105	44.902	44.919	0.95
	2014	Gabapentin	UNITED STATES	921979464	318673	Gabapentinoids	Northern America	79.2109	79.2058	79.2161	0.95
	2014	Gabapentin	URUGUAY	548598	3400.44	Gabapentinoids	Central and South America and the Caribbean	4.41702	4.40533	4.4287	0.95
	2014	Gabapentin	VENEZUELA	9179869	30043	Gabapentinoids	Central and South America and the Caribbean	8.36572	8.36031	8.37113	0.95
	2014	Gabapentin Enacarbil	JAPAN	514927	128169	Gabapentinoids	Eastern Asia	0.109995	0.109695	0.110296	0.95
	2014	Gabapentin Enacarbil	PUERTO RICO	0	3453.67	Gabapentinoids	Central and South America and the Caribbean	0	0	0	0.95
	2014	Gabapentin Enacarbil	UNITED STATES	437138	318673	Gabapentinoids	Northern America	0.0375562	0.0374449	0.0376676	0.95
	2014	Pregabalin	ALGERIA	12433520	38923.7	Gabapentinoids	Northern Africa	8.74561	8.74074	8.75047	0.95
	2014	Pregabalin	ARGENTINA	14821143	42637.5	Gabapentinoids	Central and South America and the Caribbean	9.51699	9.51215	9.52184	0.95
	2014	Pregabalin	AUSTRALIA	47072715	23596.4	Gabapentinoids	Australia and New Zealand	54.6176	54.602	54.6332	0.95
	2014	Pregabalin	AUSTRIA	7324737	8615.2	Gabapentinoids	Western Europe	23.2775	23.2606	23.2943	0.95
	2014	Pregabalin	BELARUS	50283	9431.74	Gabapentinoids	Eastern Europe	0.145962	0.144686	0.147238	0.95
	2014	Pregabalin	BELGIUM	8591993	11221.2	Gabapentinoids	Western Europe	20.9635	20.9495	20.9775	0.95
	2014	Pregabalin	BOSNIA AND HERZEGOVINA	22866	3482.11	Gabapentinoids	Southern Europe	0.179787	0.177457	0.182117	0.95
	2014	Pregabalin	BRAZIL	14138445	202764	Gabapentinoids	Central and South America and the Caribbean	1.90907	1.90807	1.91006	0.95
	2014	Pregabalin	BULGARIA	274991	7245.65	Gabapentinoids	Eastern Europe	1.03908	1.0352	1.04297	0.95
	2014	Pregabalin	CANADA	55140169	35664.3	Gabapentinoids	Northern America	42.3296	42.3184	42.3407	0.95
	2014	Pregabalin	CHILE	3669378	17759	Gabapentinoids	Central and South America and the Caribbean	5.65698	5.65119	5.66277	0.95
	2014	Pregabalin	CHINA	1309078	1.39945e+06	Gabapentinoids	Eastern Asia	0.0256104	0.0255665	0.0256543	0.95
	2014	Pregabalin	COLOMBIA	1854938	46967.7	Gabapentinoids	Central and South America and the Caribbean	1.08128	1.07973	1.08284	0.95
	2014	Pregabalin	CROATIA	678971	4255.52	Gabapentinoids	Southern Europe	4.36826	4.35787	4.37865	0.95
	2014	Pregabalin	CZECH REPUBLIC	5963971	10591.1	Gabapentinoids	Eastern Europe	15.4171	15.4048	15.4295	0.95
	2014	Pregabalin	ECUADOR	2201501	15951.8	Gabapentinoids	Central and South America and the Caribbean	3.77849	3.7735	3.78348	0.95
	2014	Pregabalin	EGYPT	19884159	90424.7	Gabapentinoids	Northern Africa	6.02047	6.01782	6.02311	0.95
	2014	Pregabalin	ESTONIA	212998	1316.27	Gabapentinoids	Northern Europe	4.43036	4.41155	4.44918	0.95
	2014	Pregabalin	FINLAND	9781558	5461.41	Gabapentinoids	Northern Europe	49.0358	49.005	49.0665	0.95
	2014	Pregabalin	FRANCE	94134487	64193.6	Gabapentinoids	Western Europe	40.1483	40.1402	40.1564	0.95
	2014	Pregabalin	GERMANY	90012265	81450.4	Gabapentinoids	Western Europe	30.2565	30.2502	30.2627	0.95
	2014	Pregabalin	GREECE	9065948	10701.5	Gabapentinoids	Southern Europe	23.1942	23.1791	23.2093	0.95
	2014	Pregabalin	HUNGARY	4222782	9804.99	Gabapentinoids	Eastern Europe	11.7913	11.78	11.8025	0.95
	2014	Pregabalin	INDIA	1.17767e+08	1.2956e+06	Gabapentinoids	Southern Asia	2.48864	2.48819	2.48909	0.95
	2014	Pregabalin	IRELAND	11146313	4626.85	Gabapentinoids	Northern Europe	65.9562	65.9174	65.9949	0.95
	2014	Pregabalin	ITALY	42054334	60409.6	Gabapentinoids	Southern Europe	19.0596	19.0539	19.0654	0.95
	2014	Pregabalin	JAPAN	130935968	128169	Gabapentinoids	Eastern Asia	27.9696	27.9649	27.9744	0.95
	2014	Pregabalin	JORDAN	1596547	8918.82	Gabapentinoids	Western Asia	4.90099	4.89339	4.90859	0.95
	2014	Pregabalin	KAZAKHSTAN	252261	17302.6	Gabapentinoids	Central Asia	0.399161	0.397603	0.400719	0.95
	2014	Pregabalin	KUWAIT	775572	3690.94	Gabapentinoids	Western Asia	5.75301	5.74021	5.76581	0.95
	2014	Pregabalin	LATVIA	74226	2021.22	Gabapentinoids	Northern Europe	1.00543	0.998198	1.01266	0.95
	2014	Pregabalin	LEBANON	1327993	6261.05	Gabapentinoids	Western Asia	5.80709	5.79721	5.81697	0.95
	2014	Pregabalin	LITHUANIA	943287	2971.5	Gabapentinoids	Northern Europe	8.69117	8.67363	8.70871	0.95
	2014	Pregabalin	LUXEMBOURG	716563	554.512	Gabapentinoids	Western Europe	35.3796	35.2977	35.4615	0.95
	2014	Pregabalin	MEXICO	9056768	120355	Gabapentinoids	Central and South America and the Caribbean	2.06024	2.0589	2.06158	0.95
	2014	Pregabalin	MOROCCO	684718	34192.4	Gabapentinoids	Northern Africa	0.548267	0.546969	0.549566	0.95
	2014	Pregabalin	NETHERLANDS	16491393	16892.5	Gabapentinoids	Western Europe	26.7284	26.7155	26.7413	0.95
	2014	Pregabalin	NEW ZEALAND	144942	4567.52	Gabapentinoids	Australia and New Zealand	0.868807	0.864334	0.87328	0.95
	2014	Pregabalin	NORWAY	5375541	5142.27	Gabapentinoids	Northern Europe	28.6205	28.5963	28.6447	0.95
	2014	Pregabalin	PAKISTAN	14707845	195305	Gabapentinoids	Southern Asia	2.06179	2.06074	2.06285	0.95
	2014	Pregabalin	PERU	1150620	30090.4	Gabapentinoids	Central and South America and the Caribbean	1.04692	1.04501	1.04883	0.95
	2014	Pregabalin	PHILIPPINES	2490774	100513	Gabapentinoids	South-eastern Asia	0.678455	0.677613	0.679298	0.95
	2014	Pregabalin	POLAND	539490	38091.1	Gabapentinoids	Eastern Europe	0.387766	0.386731	0.388801	0.95
	2014	Pregabalin	PORTUGAL	13753624	10418.2	Gabapentinoids	Southern Europe	36.1438	36.1247	36.1629	0.95
	2014	Pregabalin	PUERTO RICO	1573228	3453.67	Gabapentinoids	Central and South America and the Caribbean	12.4716	12.4521	12.4911	0.95
	2014	Pregabalin	ROMANIA	1278774	20035.9	Gabapentinoids	Eastern Europe	1.74741	1.74438	1.75044	0.95
	2014	Pregabalin	RUSSIA	47613738	144665	Gabapentinoids	Eastern Europe	9.01113	9.00857	9.01369	0.95
	2014	Pregabalin	SAUDI ARABIA	14318581	30916.6	Gabapentinoids	Western Asia	12.68	12.6734	12.6865	0.95
	2014	Pregabalin	SERBIA	994757	8898.28	Gabapentinoids	Southern Europe	3.0607	3.05468	3.06671	0.95
	2014	Pregabalin	SLOVAKIA	4591790	5428.8	Gabapentinoids	Eastern Europe	23.1573	23.1361	23.1785	0.95
	2014	Pregabalin	SLOVENIA	1977066	2067.49	Gabapentinoids	Southern Europe	26.1811	26.1446	26.2176	0.95
	2014	Pregabalin	SOUTH AFRICA	4273535	54544.2	Gabapentinoids	Southern Africa	2.14511	2.14307	2.14714	0.95
	2014	Pregabalin	SOUTH KOREA	22498262	50607.9	Gabapentinoids	Eastern Asia	12.1714	12.1664	12.1764	0.95
	2014	Pregabalin	SPAIN	76556271	46777.9	Gabapentinoids	Southern Europe	44.8074	44.7973	44.8174	0.95
	2014	Pregabalin	SWEDEN	11527411	9692.14	Gabapentinoids	Northern Europe	32.5628	32.544	32.5816	0.95
	2014	Pregabalin	SWITZERLAND	8748349	8206	Gabapentinoids	Western Europe	29.188	29.1686	29.2073	0.95
	2014	Pregabalin	TAIWAN	1449490	23492	Gabapentinoids	Eastern Asia	1.68929	1.68654	1.69204	0.95
	2014	Pregabalin	THAILAND	3688006	68438.7	Gabapentinoids	South-eastern Asia	1.47536	1.47386	1.47687	0.95
	2014	Pregabalin	TUNISIA	1606426	11063.2	Gabapentinoids	Northern Africa	3.97548	3.96934	3.98163	0.95
	2014	Pregabalin	TÜRKIYE	42851500	77229.3	Gabapentinoids	Western Asia	15.1913	15.1867	15.1958	0.95
	2014	Pregabalin	UNITED ARAB EMIRATES	2425431	9214.18	Gabapentinoids	Western Asia	7.20679	7.19772	7.21586	0.95
	2014	Pregabalin	UNITED KINGDOM	120695606	65423	Gabapentinoids	Northern Europe	50.5092	50.5002	50.5182	0.95
	2014	Pregabalin	UNITED STATES	271672156	318673	Gabapentinoids	Northern America	23.3404	23.3377	23.3432	0.95
	2014	Pregabalin	URUGUAY	1157026	3400.44	Gabapentinoids	Central and South America and the Caribbean	9.31575	9.29878	9.33273	0.95
	2014	Pregabalin	VENEZUELA	8296929	30043	Gabapentinoids	Central and South America and the Caribbean	7.56109	7.55594	7.56623	0.95
	2015	Gabapentin	ALGERIA	394480	39728	Gabapentinoids	Northern Africa	0.271855	0.271007	0.272704	0.95
	2015	Gabapentin	ARGENTINA	2047985	43075.4	Gabapentinoids	Central and South America and the Caribbean	1.30169	1.29991	1.30347	0.95
	2015	Gabapentin	AUSTRALIA	5692569	23932.5	Gabapentinoids	Australia and New Zealand	6.51223	6.50688	6.51758	0.95
	2015	Gabapentin	AUSTRIA	6897812	8678.67	Gabapentinoids	Western Europe	21.7605	21.7442	21.7767	0.95
	2015	Gabapentin	BELARUS	164083	9439.42	Gabapentinoids	Eastern Europe	0.475913	0.473611	0.478216	0.95
	2015	Gabapentin	BELGIUM	4509448	11287.9	Gabapentinoids	Western Europe	10.9375	10.9274	10.9476	0.95
	2015	Gabapentin	BOSNIA AND HERZEGOVINA	248231	3429.36	Gabapentinoids	Southern Europe	1.98177	1.97397	1.98956	0.95
	2015	Gabapentin	BRAZIL	8352484	204472	Gabapentinoids	Central and South America and the Caribbean	1.11839	1.11763	1.11915	0.95
	2015	Gabapentin	BULGARIA	1425050	7199.74	Gabapentinoids	Eastern Europe	5.41905	5.41015	5.42795	0.95
	2015	Gabapentin	CANADA	54660402	36026.7	Gabapentinoids	Northern America	41.5392	41.5282	41.5502	0.95
	2015	Gabapentin	CHILE	126398	17969.4	Gabapentinoids	Central and South America and the Caribbean	0.192583	0.191521	0.193644	0.95
	2015	Gabapentin	CHINA	10369657	1.40685e+06	Gabapentinoids	Eastern Asia	0.201803	0.20168	0.201926	0.95
	2015	Gabapentin	COLOMBIA	260017	47520.7	Gabapentinoids	Central and South America and the Caribbean	0.149806	0.14923	0.150382	0.95
	2015	Gabapentin	CROATIA	237046	4232.87	Gabapentinoids	Southern Europe	1.53323	1.52706	1.5394	0.95
	2015	Gabapentin	CZECH REPUBLIC	7298133	10601.4	Gabapentinoids	Eastern Europe	18.8477	18.834	18.8614	0.95
	2015	Gabapentin	ECUADOR	265548	16212	Gabapentinoids	Central and South America and the Caribbean	0.448452	0.446746	0.450157	0.95
	2015	Gabapentin	EGYPT	4525428	92442.5	Gabapentinoids	Northern Africa	1.34029	1.33905	1.34152	0.95
	2015	Gabapentin	ESTONIA	363424	1315.33	Gabapentinoids	Northern Europe	7.56465	7.54005	7.58924	0.95
	2015	Gabapentin	FINLAND	3770673	5481.13	Gabapentinoids	Northern Europe	18.8347	18.8157	18.8537	0.95
	2015	Gabapentin	FRANCE	30486542	64453.2	Gabapentinoids	Western Europe	12.9501	12.9455	12.9547	0.95
	2015	Gabapentin	GERMANY	50155681	81787.4	Gabapentinoids	Western Europe	16.7897	16.7851	16.7944	0.95
	2015	Gabapentin	GREECE	3952507	10659.7	Gabapentinoids	Southern Europe	10.1516	10.1416	10.1616	0.95
	2015	Gabapentin	HUNGARY	2378198	9777.92	Gabapentinoids	Eastern Europe	6.65903	6.65057	6.66749	0.95
	2015	Gabapentin	INDIA	1.82619e+07	1.31015e+06	Gabapentinoids	Southern Asia	0.381622	0.381447	0.381797	0.95
	2015	Gabapentin	IRELAND	1812809	4652.42	Gabapentinoids	Northern Europe	10.668	10.6525	10.6835	0.95
	2015	Gabapentin	ITALY	12420662	60578.5	Gabapentinoids	Southern Europe	5.61353	5.61041	5.61665	0.95
	2015	Gabapentin	JAPAN	4524376	127985	Gabapentinoids	Eastern Asia	0.967852	0.96696	0.968744	0.95
	2015	Gabapentin	JORDAN	246384	9266.57	Gabapentinoids	Western Asia	0.727953	0.725078	0.730827	0.95
	2015	Gabapentin	KAZAKHSTAN	167315	17572	Gabapentinoids	Central Asia	0.260689	0.25944	0.261938	0.95
	2015	Gabapentin	KUWAIT	210666	3835.59	Gabapentinoids	Western Asia	1.50374	1.49732	1.51016	0.95
	2015	Gabapentin	LATVIA	1162199	1997.67	Gabapentinoids	Northern Europe	15.9282	15.8992	15.9571	0.95
	2015	Gabapentin	LEBANON	847673	6532.68	Gabapentinoids	Western Asia	3.5526	3.54504	3.56017	0.95
	2015	Gabapentin	LITHUANIA	404393	2931.87	Gabapentinoids	Northern Europe	3.77632	3.76468	3.78796	0.95
	2015	Gabapentin	LUXEMBOURG	143790	566.741	Gabapentinoids	Western Europe	6.9463	6.9104	6.98221	0.95
	2015	Gabapentin	MEXICO	3.53488e+06	121858	Gabapentinoids	Central and South America and the Caribbean	0.794198	0.79337	0.795026	0.95
	2015	Gabapentin	MOROCCO	533593	34663.6	Gabapentinoids	Northern Africa	0.42145	0.420319	0.422581	0.95
	2015	Gabapentin	NETHERLANDS	4467785	16938.5	Gabapentinoids	Western Europe	7.2215	7.2148	7.22819	0.95
	2015	Gabapentin	NEW ZEALAND	4802315	4614.53	Gabapentinoids	Australia and New Zealand	28.4927	28.4672	28.5182	0.95
	2015	Gabapentin	NORWAY	5057260	5199.83	Gabapentinoids	Northern Europe	26.6279	26.6046	26.6511	0.95
	2015	Gabapentin	PAKISTAN	2897960	199427	Gabapentinoids	Southern Asia	0.397849	0.397391	0.398307	0.95
	2015	Gabapentin	PERU	621560	30470.7	Gabapentinoids	Central and South America and the Caribbean	0.558483	0.557094	0.559871	0.95
	2015	Gabapentin	PHILIPPINES	1024427	102113	Gabapentinoids	South-eastern Asia	0.274669	0.274137	0.2752	0.95
	2015	Gabapentin	POLAND	5589098	38034.1	Gabapentinoids	Eastern Europe	4.02326	4.01993	4.0266	0.95
	2015	Gabapentin	PORTUGAL	4971924	10368.3	Gabapentinoids	Southern Europe	13.1288	13.1173	13.1403	0.95
	2015	Gabapentin	PUERTO RICO	14569575	3381.51	Gabapentinoids	Central and South America and the Caribbean	117.963	117.902	118.024	0.95
	2015	Gabapentin	ROMANIA	6952030	19925.2	Gabapentinoids	Eastern Europe	9.55255	9.54544	9.55965	0.95
	2015	Gabapentin	RUSSIA	2399782	144985	Gabapentinoids	Eastern Europe	0.453167	0.452594	0.45374	0.95
	2015	Gabapentin	SAUDI ARABIA	2368503	31717.7	Gabapentinoids	Western Asia	2.04448	2.04187	2.04708	0.95
	2015	Gabapentin	SERBIA	367853	8876.78	Gabapentinoids	Southern Europe	1.13456	1.1309	1.13823	0.95
	2015	Gabapentin	SLOVAKIA	3109583	5435.61	Gabapentinoids	Eastern Europe	15.6626	15.6452	15.68	0.95
	2015	Gabapentin	SLOVENIA	252304	2071.2	Gabapentinoids	Southern Europe	3.33512	3.32211	3.34814	0.95
	2015	Gabapentin	SOUTH AFRICA	1115018	55386.4	Gabapentinoids	Southern Africa	0.551174	0.550151	0.552197	0.95
	2015	Gabapentin	SOUTH KOREA	15555228	50823.1	Gabapentinoids	Eastern Asia	8.37964	8.37547	8.3838	0.95
	2015	Gabapentin	SPAIN	33520573	46671.9	Gabapentinoids	Southern Europe	19.6637	19.6571	19.6704	0.95
	2015	Gabapentin	SWEDEN	9772905	9764.95	Gabapentinoids	Northern Europe	27.4008	27.3836	27.418	0.95
	2015	Gabapentin	SWITZERLAND	1539623	8296.77	Gabapentinoids	Western Europe	5.0806	5.07257	5.08862	0.95
	2015	Gabapentin	TAIWAN	1731985	23557.5	Gabapentinoids	Eastern Asia	2.01291	2.00992	2.01591	0.95
	2015	Gabapentin	THAILAND	12767936	68714.5	Gabapentinoids	South-eastern Asia	5.08724	5.08445	5.09003	0.95
	2015	Gabapentin	TUNISIA	391165	11180	Gabapentinoids	Northern Africa	0.957921	0.954919	0.960923	0.95
	2015	Gabapentin	TÜRKIYE	75004824	78529.4	Gabapentinoids	Western Asia	26.1497	26.1438	26.1556	0.95
	2015	Gabapentin	UNITED ARAB EMIRATES	340775	9262.9	Gabapentinoids	Western Asia	1.00723	1.00385	1.01062	0.95
	2015	Gabapentin	UNITED KINGDOM	123107054	65860.1	Gabapentinoids	Northern Europe	51.1764	51.1674	51.1855	0.95
	2015	Gabapentin	UNITED STATES	1078551485	320878	Gabapentinoids	Northern America	92.0259	92.0205	92.0314	0.95
	2015	Gabapentin	URUGUAY	453373	3412.01	Gabapentinoids	Central and South America and the Caribbean	3.63793	3.62734	3.64852	0.95
	2015	Gabapentin	VENEZUELA	3868289	30081.8	Gabapentinoids	Central and South America and the Caribbean	3.52066	3.51715	3.52417	0.95
	2015	Gabapentin Enacarbil	JAPAN	587202	127985	Gabapentinoids	Eastern Asia	0.125614	0.125293	0.125935	0.95
	2015	Gabapentin Enacarbil	PUERTO RICO	15	3381.51	Gabapentinoids	Central and South America and the Caribbean	0.000121448	5.99879e-05	0.000182908	0.95
	2015	Gabapentin Enacarbil	UNITED STATES	689696	320878	Gabapentinoids	Northern America	0.0588474	0.0587085	0.0589863	0.95
	2015	Pregabalin	ALGERIA	14747549	39728	Gabapentinoids	Northern Africa	10.1633	10.1581	10.1684	0.95
	2015	Pregabalin	ARGENTINA	17396011	43075.4	Gabapentinoids	Central and South America and the Caribbean	11.0568	11.0516	11.062	0.95
	2015	Pregabalin	AUSTRALIA	60032164	23932.5	Gabapentinoids	Australia and New Zealand	68.6761	68.6587	68.6935	0.95
	2015	Pregabalin	AUSTRIA	7788778	8678.67	Gabapentinoids	Western Europe	24.5712	24.5539	24.5884	0.95
	2015	Pregabalin	BELARUS	45929	9439.42	Gabapentinoids	Eastern Europe	0.133214	0.131996	0.134433	0.95
	2015	Pregabalin	BELGIUM	9765377	11287.9	Gabapentinoids	Western Europe	23.6856	23.6707	23.7005	0.95
	2015	Pregabalin	BOSNIA AND HERZEGOVINA	25579	3429.36	Gabapentinoids	Southern Europe	0.204211	0.201709	0.206714	0.95
	2015	Pregabalin	BRAZIL	19060298	204472	Gabapentinoids	Central and South America and the Caribbean	2.55215	2.551	2.5533	0.95
	2015	Pregabalin	BULGARIA	380959	7199.74	Gabapentinoids	Eastern Europe	1.44868	1.44408	1.45328	0.95
	2015	Pregabalin	CANADA	63554371	36026.7	Gabapentinoids	Northern America	48.2982	48.2863	48.3101	0.95
	2015	Pregabalin	CHILE	4448755	17969.4	Gabapentinoids	Central and South America and the Caribbean	6.77822	6.77192	6.78452	0.95
	2015	Pregabalin	CHINA	1758495	1.40685e+06	Gabapentinoids	Eastern Asia	0.0342219	0.0341713	0.0342725	0.95
	2015	Pregabalin	COLOMBIA	2603924	47520.7	Gabapentinoids	Central and South America and the Caribbean	1.50022	1.4984	1.50204	0.95
	2015	Pregabalin	CROATIA	876163	4232.87	Gabapentinoids	Southern Europe	5.66708	5.65521	5.67895	0.95
	2015	Pregabalin	CZECH REPUBLIC	7762832	10601.4	Gabapentinoids	Eastern Europe	20.0478	20.0337	20.0619	0.95
	2015	Pregabalin	ECUADOR	2588803	16212	Gabapentinoids	Central and South America and the Caribbean	4.37191	4.36659	4.37724	0.95
	2015	Pregabalin	EGYPT	27534622	92442.5	Gabapentinoids	Northern Africa	8.15487	8.15182	8.15791	0.95
	2015	Pregabalin	ESTONIA	290389	1315.33	Gabapentinoids	Northern Europe	6.04443	6.02244	6.06641	0.95
	2015	Pregabalin	FINLAND	9511526	5481.13	Gabapentinoids	Northern Europe	47.5105	47.4804	47.5407	0.95
	2015	Pregabalin	FRANCE	99435228	64453.2	Gabapentinoids	Western Europe	42.2382	42.2299	42.2465	0.95
	2015	Pregabalin	GERMANY	98086149	81787.4	Gabapentinoids	Western Europe	32.8345	32.828	32.841	0.95
	2015	Pregabalin	GREECE	9247379	10659.7	Gabapentinoids	Southern Europe	23.751	23.7357	23.7663	0.95
	2015	Pregabalin	HUNGARY	3950224	9777.92	Gabapentinoids	Eastern Europe	11.0608	11.0498	11.0717	0.95
	2015	Pregabalin	INDIA	1.36121e+08	1.31015e+06	Gabapentinoids	Southern Asia	2.84455	2.84408	2.84503	0.95
	2015	Pregabalin	IRELAND	14015020	4652.42	Gabapentinoids	Northern Europe	82.4754	82.4322	82.5186	0.95
	2015	Pregabalin	ITALY	44207545	60578.5	Gabapentinoids	Southern Europe	19.9796	19.9738	19.9855	0.95
	2015	Pregabalin	JAPAN	142825362	127985	Gabapentinoids	Eastern Asia	30.5531	30.5481	30.5581	0.95
	2015	Pregabalin	JORDAN	1715217	9266.57	Gabapentinoids	Western Asia	5.06769	5.0601	5.07527	0.95
	2015	Pregabalin	KAZAKHSTAN	411419	17572	Gabapentinoids	Central Asia	0.641022	0.639063	0.64298	0.95
	2015	Pregabalin	KUWAIT	886638	3835.59	Gabapentinoids	Western Asia	6.32884	6.31567	6.34201	0.95
	2015	Pregabalin	LATVIA	63757	1997.67	Gabapentinoids	Northern Europe	0.873802	0.867019	0.880584	0.95
	2015	Pregabalin	LEBANON	1654039	6532.68	Gabapentinoids	Western Asia	6.93209	6.92152	6.94265	0.95
	2015	Pregabalin	LITHUANIA	969906	2931.87	Gabapentinoids	Northern Europe	9.05721	9.03918	9.07523	0.95
	2015	Pregabalin	LUXEMBOURG	722555	566.741	Gabapentinoids	Western Europe	34.9057	34.8252	34.9862	0.95
	2015	Pregabalin	MEXICO	10016643	121858	Gabapentinoids	Central and South America and the Caribbean	2.25049	2.2491	2.25188	0.95
	2015	Pregabalin	MOROCCO	774742	34663.6	Gabapentinoids	Northern Africa	0.611918	0.610555	0.61328	0.95
	2015	Pregabalin	NETHERLANDS	17536587	16938.5	Gabapentinoids	Western Europe	28.3452	28.332	28.3585	0.95
	2015	Pregabalin	NEW ZEALAND	168770	4614.53	Gabapentinoids	Australia and New Zealand	1.00133	0.996554	1.00611	0.95
	2015	Pregabalin	NORWAY	5731412	5199.83	Gabapentinoids	Northern Europe	30.1774	30.1527	30.2022	0.95
	2015	Pregabalin	PAKISTAN	17620464	199427	Gabapentinoids	Southern Asia	2.41904	2.41791	2.42017	0.95
	2015	Pregabalin	PERU	1597081	30470.7	Gabapentinoids	Central and South America and the Caribbean	1.43501	1.43278	1.43723	0.95
	2015	Pregabalin	PHILIPPINES	2913710	102113	Gabapentinoids	South-eastern Asia	0.781222	0.780324	0.782119	0.95
	2015	Pregabalin	POLAND	929092	38034.1	Gabapentinoids	Eastern Europe	0.668799	0.667439	0.670159	0.95
	2015	Pregabalin	PORTUGAL	14220802	10368.3	Gabapentinoids	Southern Europe	37.5512	37.5317	37.5708	0.95
	2015	Pregabalin	PUERTO RICO	1465008	3381.51	Gabapentinoids	Central and South America and the Caribbean	11.8615	11.8423	11.8807	0.95
	2015	Pregabalin	ROMANIA	1225564	19925.2	Gabapentinoids	Eastern Europe	1.68401	1.68102	1.68699	0.95
	2015	Pregabalin	RUSSIA	42154028	144985	Gabapentinoids	Eastern Europe	7.96023	7.95783	7.96263	0.95
	2015	Pregabalin	SAUDI ARABIA	11903595	31717.7	Gabapentinoids	Western Asia	10.2751	10.2693	10.2809	0.95
	2015	Pregabalin	SERBIA	2166850	8876.78	Gabapentinoids	Southern Europe	6.68318	6.67428	6.69208	0.95
	2015	Pregabalin	SLOVAKIA	5064015	5435.61	Gabapentinoids	Eastern Europe	25.5068	25.4846	25.529	0.95
	2015	Pregabalin	SLOVENIA	2215510	2071.2	Gabapentinoids	Southern Europe	29.2861	29.2475	29.3247	0.95
	2015	Pregabalin	SOUTH AFRICA	4770463	55386.4	Gabapentinoids	Southern Africa	2.35813	2.35601	2.36024	0.95
	2015	Pregabalin	SOUTH KOREA	24930580	50823.1	Gabapentinoids	Eastern Asia	13.4302	13.4249	13.4354	0.95
	2015	Pregabalin	SPAIN	76632228	46671.9	Gabapentinoids	Southern Europe	44.9537	44.9436	44.9638	0.95
	2015	Pregabalin	SWEDEN	11697272	9764.95	Gabapentinoids	Northern Europe	32.7963	32.7775	32.8151	0.95
	2015	Pregabalin	SWITZERLAND	9746686	8296.77	Gabapentinoids	Western Europe	32.1631	32.1429	32.1833	0.95
	2015	Pregabalin	TAIWAN	1794672	23557.5	Gabapentinoids	Eastern Asia	2.08577	2.08272	2.08882	0.95
	2015	Pregabalin	THAILAND	4017314	68714.5	Gabapentinoids	South-eastern Asia	1.60065	1.59909	1.60222	0.95
	2015	Pregabalin	TUNISIA	1920187	11180	Gabapentinoids	Northern Africa	4.70233	4.69568	4.70898	0.95
	2015	Pregabalin	TÜRKIYE	59540985	78529.4	Gabapentinoids	Western Asia	20.7584	20.7531	20.7637	0.95
	2015	Pregabalin	UNITED ARAB EMIRATES	3362968	9262.9	Gabapentinoids	Western Asia	9.93998	9.92936	9.95061	0.95
	2015	Pregabalin	UNITED KINGDOM	141613082	65860.1	Gabapentinoids	Northern Europe	58.8695	58.8598	58.8792	0.95
	2015	Pregabalin	UNITED STATES	285074617	320878	Gabapentinoids	Northern America	24.3236	24.3208	24.3264	0.95
	2015	Pregabalin	URUGUAY	1403179	3412.01	Gabapentinoids	Central and South America and the Caribbean	11.2593	11.2407	11.2779	0.95
	2015	Pregabalin	VENEZUELA	8087741	30081.8	Gabapentinoids	Central and South America and the Caribbean	7.36093	7.35586	7.366	0.95
	2016	Gabapentin	ALGERIA	1002623	40551.4	Gabapentinoids	Northern Africa	0.676927	0.675602	0.678252	0.95
	2016	Gabapentin	ARGENTINA	1990256	43508.5	Gabapentinoids	Central and South America and the Caribbean	1.25241	1.25067	1.25415	0.95
	2016	Gabapentin	AUSTRALIA	5641720	24262.7	Gabapentinoids	Australia and New Zealand	6.36623	6.36097	6.37148	0.95
	2016	Gabapentin	AUSTRIA	6737985	8747.31	Gabapentinoids	Western Europe	21.0895	21.0735	21.1054	0.95
	2016	Gabapentin	BELARUS	184489	9445.64	Gabapentinoids	Eastern Europe	0.534748	0.532308	0.537188	0.95
	2016	Gabapentin	BELGIUM	4027928	11354.4	Gabapentinoids	Western Europe	9.71241	9.70293	9.7219	0.95
	2016	Gabapentin	BOSNIA AND HERZEGOVINA	324831	3386.26	Gabapentinoids	Southern Europe	2.62631	2.61728	2.63535	0.95
	2016	Gabapentin	BRAZIL	8450107	206163	Gabapentinoids	Central and South America and the Caribbean	1.12218	1.12142	1.12293	0.95
	2016	Gabapentin	BULGARIA	1451509	7151.95	Gabapentinoids	Eastern Europe	5.55655	5.54751	5.56559	0.95
	2016	Gabapentin	CANADA	60431827	36382.9	Gabapentinoids	Northern America	45.4755	45.4641	45.487	0.95
	2016	Gabapentin	CHILE	129649	18209.1	Gabapentinoids	Central and South America and the Caribbean	0.194936	0.193874	0.195997	0.95
	2016	Gabapentin	CHINA	12299220	1.41405e+06	Gabapentinoids	Eastern Asia	0.238135	0.238002	0.238268	0.95
	2016	Gabapentin	COLOMBIA	259435	48175	Gabapentinoids	Central and South America and the Caribbean	0.14744	0.146873	0.148008	0.95
	2016	Gabapentin	CROATIA	221211	4208.61	Gabapentinoids	Southern Europe	1.43906	1.43306	1.44505	0.95
	2016	Gabapentin	CZECH REPUBLIC	7652891	10618.9	Gabapentinoids	Eastern Europe	19.7314	19.7174	19.7453	0.95
	2016	Gabapentin	ECUADOR	291709	16491.1	Gabapentinoids	Central and South America and the Caribbean	0.484295	0.482537	0.486052	0.95
	2016	Gabapentin	EGYPT	5409822	94447.1	Gabapentinoids	Northern Africa	1.56821	1.56689	1.56953	0.95
	2016	Gabapentin	ESTONIA	429624	1316.51	Gabapentinoids	Northern Europe	8.9346	8.90788	8.96132	0.95
	2016	Gabapentin	FINLAND	4457872	5497.71	Gabapentinoids	Northern Europe	22.2001	22.1795	22.2207	0.95
	2016	Gabapentin	FRANCE	31224963	64667.6	Gabapentinoids	Western Europe	13.2198	13.2152	13.2244	0.95
	2016	Gabapentin	GERMANY	50665688	82193.8	Gabapentinoids	Western Europe	16.8766	16.8719	16.8812	0.95
	2016	Gabapentin	GREECE	3982848	10615.2	Gabapentinoids	Southern Europe	10.2725	10.2624	10.2826	0.95
	2016	Gabapentin	HUNGARY	2546561	9752.97	Gabapentinoids	Eastern Europe	7.1487	7.13992	7.15748	0.95
	2016	Gabapentin	INDIA	2.06072e+07	1.32452e+06	Gabapentinoids	Southern Asia	0.425962	0.425778	0.426146	0.95
	2016	Gabapentin	IRELAND	1940749	4695.79	Gabapentinoids	Northern Europe	11.3154	11.2995	11.3313	0.95
	2016	Gabapentin	ITALY	12347196	60663.1	Gabapentinoids	Southern Europe	5.57255	5.56944	5.57566	0.95
	2016	Gabapentin	JAPAN	4244470	127763	Gabapentinoids	Eastern Asia	0.909551	0.908686	0.910417	0.95
	2016	Gabapentin	JORDAN	298565	9554.29	Gabapentinoids	Western Asia	0.85556	0.852491	0.858629	0.95
	2016	Gabapentin	KAZAKHSTAN	165479	17830.9	Gabapentinoids	Central Asia	0.254085	0.252861	0.255309	0.95
	2016	Gabapentin	KUWAIT	653826	3956.86	Gabapentinoids	Western Asia	4.52398	4.51302	4.53495	0.95
	2016	Gabapentin	LATVIA	1244482	1974.27	Gabapentinoids	Northern Europe	17.2581	17.2278	17.2884	0.95
	2016	Gabapentin	LEBANON	1070602	6714.28	Gabapentinoids	Western Asia	4.36554	4.35727	4.37381	0.95
	2016	Gabapentin	LITHUANIA	453224	2889.55	Gabapentinoids	Northern Europe	4.29429	4.28179	4.3068	0.95
	2016	Gabapentin	LUXEMBOURG	141240	579.266	Gabapentinoids	Western Europe	6.67559	6.64077	6.7104	0.95
	2016	Gabapentin	MEXICO	4.10915e+06	123333	Gabapentinoids	Central and South America and the Caribbean	0.912181	0.911299	0.913063	0.95
	2016	Gabapentin	MOROCCO	659079	35126.3	Gabapentinoids	Northern Africa	0.513707	0.512466	0.514947	0.95
	2016	Gabapentin	NETHERLANDS	4738479	16981.3	Gabapentinoids	Western Europe	7.63973	7.63285	7.64661	0.95
	2016	Gabapentin	NEW ZEALAND	5698643	4659.27	Gabapentinoids	Australia and New Zealand	33.486	33.4585	33.5135	0.95
	2016	Gabapentin	NORWAY	5270292	5250.95	Gabapentinoids	Northern Europe	27.4794	27.4559	27.5028	0.95
	2016	Gabapentin	PAKISTAN	2710385	203631	Gabapentinoids	Southern Asia	0.364415	0.363981	0.364849	0.95
	2016	Gabapentin	PERU	639552	30926	Gabapentinoids	Central and South America and the Caribbean	0.566189	0.564801	0.567577	0.95
	2016	Gabapentin	PHILIPPINES	1040336	103664	Gabapentinoids	South-eastern Asia	0.274762	0.274234	0.27529	0.95
	2016	Gabapentin	POLAND	6172286	37989.2	Gabapentinoids	Eastern Europe	4.44831	4.4448	4.45182	0.95
	2016	Gabapentin	PORTUGAL	5078733	10325.5	Gabapentinoids	Southern Europe	13.4664	13.4547	13.4781	0.95
	2016	Gabapentin	PUERTO RICO	15862354	3283.12	Gabapentinoids	Central and South America and the Caribbean	132.279	132.214	132.344	0.95
	2016	Gabapentin	ROMANIA	8038822	19796.3	Gabapentinoids	Eastern Europe	11.1178	11.1101	11.1255	0.95
	2016	Gabapentin	RUSSIA	4937197	145275	Gabapentinoids	Eastern Europe	0.930461	0.92964	0.931282	0.95
	2016	Gabapentin	SAUDI ARABIA	4838257	32443.4	Gabapentinoids	Western Asia	4.08293	4.07929	4.08657	0.95
	2016	Gabapentin	SERBIA	341510	8853.96	Gabapentinoids	Southern Europe	1.05603	1.05249	1.05957	0.95
	2016	Gabapentin	SLOVAKIA	2977630	5442	Gabapentinoids	Eastern Europe	14.9803	14.9633	14.9974	0.95
	2016	Gabapentin	SLOVENIA	246065	2074.2	Gabapentinoids	Southern Europe	3.24794	3.23511	3.26077	0.95
	2016	Gabapentin	SOUTH AFRICA	1317181	56207.6	Gabapentinoids	Southern Africa	0.641593	0.640498	0.642689	0.95
	2016	Gabapentin	SOUTH KOREA	16481726	50983.4	Gabapentinoids	Eastern Asia	8.85082	8.84654	8.85509	0.95
	2016	Gabapentin	SPAIN	35164500	46634.1	Gabapentinoids	Southern Europe	20.6448	20.638	20.6516	0.95
	2016	Gabapentin	SWEDEN	12232910	9836	Gabapentinoids	Northern Europe	34.0503	34.0312	34.0694	0.95
	2016	Gabapentin	SWITZERLAND	1536613	8379.92	Gabapentinoids	Western Europe	5.02036	5.01242	5.0283	0.95
	2016	Gabapentin	TAIWAN	2017379	23618.2	Gabapentinoids	Eastern Asia	2.33857	2.33534	2.3418	0.95
	2016	Gabapentin	THAILAND	13418236	68971.3	Gabapentinoids	South-eastern Asia	5.32644	5.32359	5.32929	0.95
	2016	Gabapentin	TUNISIA	387568	11303.9	Gabapentinoids	Northern Africa	0.938702	0.935747	0.941657	0.95
	2016	Gabapentin	TÜRKIYE	72763483	79827.9	Gabapentinoids	Western Asia	24.9556	24.9499	24.9614	0.95
	2016	Gabapentin	UNITED ARAB EMIRATES	248198	9360.98	Gabapentinoids	Western Asia	0.725917	0.723061	0.728773	0.95
	2016	Gabapentin	UNITED KINGDOM	139498748	66297.9	Gabapentinoids	Northern Europe	57.6076	57.5981	57.6172	0.95
	2016	Gabapentin	UNITED STATES	1214852718	323016	Gabapentinoids	Northern America	102.97	102.964	102.975	0.95
	2016	Gabapentin	URUGUAY	451250	3424.14	Gabapentinoids	Central and South America and the Caribbean	3.60808	3.59755	3.6186	0.95
	2016	Gabapentin	VENEZUELA	535629	29851.2	Gabapentinoids	Central and South America and the Caribbean	0.49126	0.489944	0.492576	0.95
	2016	Gabapentin Enacarbil	JAPAN	632527	127763	Gabapentinoids	Eastern Asia	0.135545	0.135211	0.135879	0.95
	2016	Gabapentin Enacarbil	PUERTO RICO	0	3283.12	Gabapentinoids	Central and South America and the Caribbean	0	0	0	0.95
	2016	Gabapentin Enacarbil	UNITED STATES	993772	323016	Gabapentinoids	Northern America	0.0842311	0.0840655	0.0843968	0.95
	2016	Pregabalin	ALGERIA	20719074	40551.4	Gabapentinoids	Northern Africa	13.9886	13.9826	13.9946	0.95
	2016	Pregabalin	ARGENTINA	18193680	43508.5	Gabapentinoids	Central and South America and the Caribbean	11.4487	11.4435	11.454	0.95
	2016	Pregabalin	AUSTRALIA	70918301	24262.7	Gabapentinoids	Australia and New Zealand	80.0256	80.0069	80.0442	0.95
	2016	Pregabalin	AUSTRIA	11012675	8747.31	Gabapentinoids	Western Europe	34.469	34.4486	34.4893	0.95
	2016	Pregabalin	BELARUS	72472	9445.64	Gabapentinoids	Eastern Europe	0.210063	0.208533	0.211592	0.95
	2016	Pregabalin	BELGIUM	15308172	11354.4	Gabapentinoids	Western Europe	36.9121	36.8936	36.9306	0.95
	2016	Pregabalin	BOSNIA AND HERZEGOVINA	48123	3386.26	Gabapentinoids	Southern Europe	0.389083	0.385606	0.392559	0.95
	2016	Pregabalin	BRAZIL	24686656	206163	Gabapentinoids	Central and South America and the Caribbean	3.27839	3.2771	3.27969	0.95
	2016	Pregabalin	BULGARIA	1106337	7151.95	Gabapentinoids	Eastern Europe	4.23519	4.2273	4.24308	0.95
	2016	Pregabalin	CANADA	72395785	36382.9	Gabapentinoids	Northern America	54.4785	54.466	54.4911	0.95
	2016	Pregabalin	CHILE	5129191	18209.1	Gabapentinoids	Central and South America and the Caribbean	7.71207	7.70539	7.71874	0.95
	2016	Pregabalin	CHINA	2474002	1.41405e+06	Gabapentinoids	Eastern Asia	0.0479011	0.0478414	0.0479608	0.95
	2016	Pregabalin	COLOMBIA	2673786	48175	Gabapentinoids	Central and South America and the Caribbean	1.51955	1.51773	1.52137	0.95
	2016	Pregabalin	CROATIA	1443050	4208.61	Gabapentinoids	Southern Europe	9.38755	9.37224	9.40287	0.95
	2016	Pregabalin	CZECH REPUBLIC	11493920	10618.9	Gabapentinoids	Eastern Europe	29.6346	29.6175	29.6518	0.95
	2016	Pregabalin	ECUADOR	2708116	16491.1	Gabapentinoids	Central and South America and the Caribbean	4.49601	4.49065	4.50136	0.95
	2016	Pregabalin	EGYPT	40852119	94447.1	Gabapentinoids	Northern Africa	11.8423	11.8387	11.8459	0.95
	2016	Pregabalin	ESTONIA	410553	1316.51	Gabapentinoids	Northern Europe	8.53799	8.51188	8.56411	0.95
	2016	Pregabalin	FINLAND	9886264	5497.71	Gabapentinoids	Northern Europe	49.2334	49.2027	49.2641	0.95
	2016	Pregabalin	FRANCE	102231583	64667.6	Gabapentinoids	Western Europe	43.2821	43.2737	43.2905	0.95
	2016	Pregabalin	GERMANY	107577247	82193.8	Gabapentinoids	Western Europe	35.8337	35.8269	35.8404	0.95
	2016	Pregabalin	GREECE	11269297	10615.2	Gabapentinoids	Southern Europe	29.0656	29.0486	29.0826	0.95
	2016	Pregabalin	HUNGARY	4225075	9752.97	Gabapentinoids	Eastern Europe	11.8606	11.8493	11.8719	0.95
	2016	Pregabalin	INDIA	1.51679e+08	1.32452e+06	Gabapentinoids	Southern Asia	3.13529	3.13479	3.13579	0.95
	2016	Pregabalin	IRELAND	15255639	4695.79	Gabapentinoids	Northern Europe	88.947	88.9024	88.9917	0.95
	2016	Pregabalin	ITALY	45545849	60663.1	Gabapentinoids	Southern Europe	20.5558	20.5498	20.5618	0.95
	2016	Pregabalin	JAPAN	157183510	127763	Gabapentinoids	Eastern Asia	33.683	33.6777	33.6883	0.95
	2016	Pregabalin	JORDAN	2841889	9554.29	Gabapentinoids	Western Asia	8.14364	8.13417	8.15311	0.95
	2016	Pregabalin	KAZAKHSTAN	307769	17830.9	Gabapentinoids	Central Asia	0.472565	0.470895	0.474234	0.95
	2016	Pregabalin	KUWAIT	1244204	3956.86	Gabapentinoids	Western Asia	8.60896	8.59383	8.62408	0.95
	2016	Pregabalin	LATVIA	91484	1974.27	Gabapentinoids	Northern Europe	1.26867	1.26045	1.27689	0.95
	2016	Pregabalin	LEBANON	2172483	6714.28	Gabapentinoids	Western Asia	8.85863	8.84685	8.87041	0.95
	2016	Pregabalin	LITHUANIA	1287129	2889.55	Gabapentinoids	Northern Europe	12.1955	12.1745	12.2166	0.95
	2016	Pregabalin	LUXEMBOURG	774209	579.266	Gabapentinoids	Western Europe	36.5923	36.5108	36.6738	0.95
	2016	Pregabalin	MEXICO	10725160	123333	Gabapentinoids	Central and South America and the Caribbean	2.38085	2.37943	2.38228	0.95
	2016	Pregabalin	MOROCCO	791272	35126.3	Gabapentinoids	Northern Africa	0.616742	0.615383	0.618101	0.95
	2016	Pregabalin	NETHERLANDS	18626846	16981.3	Gabapentinoids	Western Europe	30.0316	30.018	30.0452	0.95
	2016	Pregabalin	NEW ZEALAND	193970	4659.27	Gabapentinoids	Australia and New Zealand	1.1398	1.13472	1.14487	0.95
	2016	Pregabalin	NORWAY	6014271	5250.95	Gabapentinoids	Northern Europe	31.3585	31.3334	31.3835	0.95
	2016	Pregabalin	PAKISTAN	20612940	203631	Gabapentinoids	Southern Asia	2.77144	2.77024	2.77263	0.95
	2016	Pregabalin	PERU	1767622	30926	Gabapentinoids	Central and South America and the Caribbean	1.56486	1.56255	1.56716	0.95
	2016	Pregabalin	PHILIPPINES	3526007	103664	Gabapentinoids	South-eastern Asia	0.931249	0.930277	0.932221	0.95
	2016	Pregabalin	POLAND	4646214	37989.2	Gabapentinoids	Eastern Europe	3.34849	3.34544	3.35153	0.95
	2016	Pregabalin	PORTUGAL	13480721	10325.5	Gabapentinoids	Southern Europe	35.7446	35.7255	35.7637	0.95
	2016	Pregabalin	PUERTO RICO	1387342	3283.12	Gabapentinoids	Central and South America and the Caribbean	11.5693	11.55	11.5885	0.95
	2016	Pregabalin	ROMANIA	1364158	19796.3	Gabapentinoids	Eastern Europe	1.88665	1.88348	1.88981	0.95
	2016	Pregabalin	RUSSIA	9802378	145275	Gabapentinoids	Eastern Europe	1.84735	1.84619	1.84851	0.95
	2016	Pregabalin	SAUDI ARABIA	10620142	32443.4	Gabapentinoids	Western Asia	8.96217	8.95678	8.96756	0.95
	2016	Pregabalin	SERBIA	3285247	8853.96	Gabapentinoids	Southern Europe	10.1587	10.1478	10.1697	0.95
	2016	Pregabalin	SLOVAKIA	7098537	5442	Gabapentinoids	Eastern Europe	35.7125	35.6862	35.7388	0.95
	2016	Pregabalin	SLOVENIA	2507209	2074.2	Gabapentinoids	Southern Europe	33.094	33.053	33.1349	0.95
	2016	Pregabalin	SOUTH AFRICA	5330503	56207.6	Gabapentinoids	Southern Africa	2.59647	2.59426	2.59867	0.95
	2016	Pregabalin	SOUTH KOREA	28906667	50983.4	Gabapentinoids	Eastern Asia	15.5231	15.5174	15.5288	0.95
	2016	Pregabalin	SPAIN	81086168	46634.1	Gabapentinoids	Southern Europe	47.605	47.5946	47.6154	0.95
	2016	Pregabalin	SWEDEN	11751523	9836	Gabapentinoids	Northern Europe	32.7104	32.6917	32.7291	0.95
	2016	Pregabalin	SWITZERLAND	10589825	8379.92	Gabapentinoids	Western Europe	34.5986	34.5778	34.6195	0.95
	2016	Pregabalin	TAIWAN	2207187	23618.2	Gabapentinoids	Eastern Asia	2.5586	2.55522	2.56197	0.95
	2016	Pregabalin	THAILAND	4308929	68971.3	Gabapentinoids	South-eastern Asia	1.71045	1.70884	1.71207	0.95
	2016	Pregabalin	TUNISIA	2189334	11303.9	Gabapentinoids	Northern Africa	5.30264	5.29561	5.30966	0.95
	2016	Pregabalin	TÜRKIYE	73709168	79827.9	Gabapentinoids	Western Asia	25.28	25.2742	25.2858	0.95
	2016	Pregabalin	UNITED ARAB EMIRATES	2405915	9360.98	Gabapentinoids	Western Asia	7.0367	7.02781	7.04559	0.95
	2016	Pregabalin	UNITED KINGDOM	164487788	66297.9	Gabapentinoids	Northern Europe	67.9271	67.9168	67.9375	0.95
	2016	Pregabalin	UNITED STATES	292246326	323016	Gabapentinoids	Northern America	24.7705	24.7677	24.7733	0.95
	2016	Pregabalin	URUGUAY	1493515	3424.14	Gabapentinoids	Central and South America and the Caribbean	11.9418	11.9226	11.9609	0.95
	2016	Pregabalin	VENEZUELA	6056318	29851.2	Gabapentinoids	Central and South America and the Caribbean	5.55464	5.55022	5.55906	0.95
	2017	Gabapentin	ALGERIA	1927420	41389.2	Gabapentinoids	Northern Africa	1.27497	1.27317	1.27677	0.95
	2017	Gabapentin	ARGENTINA	1992022	43937.1	Gabapentinoids	Central and South America and the Caribbean	1.24129	1.23956	1.24301	0.95
	2017	Gabapentin	AUSTRALIA	5911524	24584.6	Gabapentinoids	Australia and New Zealand	6.58333	6.57802	6.58864	0.95
	2017	Gabapentin	AUSTRIA	6726433	8819.9	Gabapentinoids	Western Europe	20.88	20.8642	20.8958	0.95
	2017	Gabapentin	BELARUS	290846	9450.23	Gabapentinoids	Eastern Europe	0.842617	0.839555	0.84568	0.95
	2017	Gabapentin	BELGIUM	3779808	11419.8	Gabapentinoids	Western Europe	9.06197	9.05284	9.07111	0.95
	2017	Gabapentin	BOSNIA AND HERZEGOVINA	368385	3351.53	Gabapentinoids	Southern Europe	3.00932	2.9996	3.01904	0.95
	2017	Gabapentin	BRAZIL	8716909	207834	Gabapentinoids	Central and South America and the Caribbean	1.1483	1.14754	1.14906	0.95
	2017	Gabapentin	BULGARIA	1355210	7102.45	Gabapentinoids	Eastern Europe	5.22406	5.21526	5.23285	0.95
	2017	Gabapentin	CANADA	63986723	36732.1	Gabapentinoids	Northern America	47.6929	47.6812	47.7046	0.95
	2017	Gabapentin	CHILE	133888	18470.4	Gabapentinoids	Central and South America and the Caribbean	0.198461	0.197398	0.199524	0.95
	2017	Gabapentin	CHINA	15201019	1.42102e+06	Gabapentinoids	Eastern Asia	0.292875	0.292727	0.293022	0.95
	2017	Gabapentin	COLOMBIA	211720	48909.8	Gabapentinoids	Central and South America and the Caribbean	0.118516	0.118011	0.11902	0.95
	2017	Gabapentin	CROATIA	195879	4182.85	Gabapentinoids	Southern Europe	1.28211	1.27643	1.28779	0.95
	2017	Gabapentin	CZECH REPUBLIC	8003093	10641	Gabapentinoids	Eastern Europe	20.5913	20.577	20.6056	0.95
	2017	Gabapentin	ECUADOR	319041	16785.4	Gabapentinoids	Central and South America and the Caribbean	0.520386	0.51858	0.522192	0.95
	2017	Gabapentin	EGYPT	5246148	96442.6	Gabapentinoids	Northern Africa	1.4893	1.48802	1.49057	0.95
	2017	Gabapentin	ESTONIA	532675	1319.39	Gabapentinoids	Northern Europe	11.0535	11.0238	11.0832	0.95
	2017	Gabapentin	FINLAND	5365493	5511.37	Gabapentinoids	Northern Europe	26.6538	26.6313	26.6764	0.95
	2017	Gabapentin	FRANCE	31782270	64842.5	Gabapentinoids	Western Europe	13.4195	13.4148	13.4241	0.95
	2017	Gabapentin	GERMANY	50628539	82658.4	Gabapentinoids	Western Europe	16.7694	16.7648	16.774	0.95
	2017	Gabapentin	GREECE	3870643	10569.4	Gabapentinoids	Southern Europe	10.0263	10.0163	10.0363	0.95
	2017	Gabapentin	HUNGARY	2657194	9729.82	Gabapentinoids	Eastern Europe	7.47701	7.46802	7.486	0.95
	2017	Gabapentin	INDIA	2.30688e+07	1.33868e+06	Gabapentinoids	Southern Asia	0.4718	0.471608	0.471993	0.95
	2017	Gabapentin	IRELAND	2069365	4753.28	Gabapentinoids	Northern Europe	11.9194	11.9031	11.9356	0.95
	2017	Gabapentin	ITALY	12619571	60673.7	Gabapentinoids	Southern Europe	5.69448	5.69134	5.69762	0.95
	2017	Gabapentin	JAPAN	3987504	127503	Gabapentinoids	Eastern Asia	0.856232	0.855392	0.857072	0.95
	2017	Gabapentin	JORDAN	426125	9785.84	Gabapentinoids	Western Asia	1.1922	1.18862	1.19578	0.95
	2017	Gabapentin	KAZAKHSTAN	151961	18080	Gabapentinoids	Central Asia	0.230114	0.228957	0.231271	0.95
	2017	Gabapentin	KUWAIT	1344826	4056.1	Gabapentinoids	Western Asia	9.07752	9.06217	9.09286	0.95
	2017	Gabapentin	LATVIA	1425843	1951.1	Gabapentinoids	Northern Europe	20.008	19.9751	20.0408	0.95
	2017	Gabapentin	LEBANON	1238026	6819.37	Gabapentinoids	Western Asia	4.97044	4.96169	4.9792	0.95
	2017	Gabapentin	LITHUANIA	541609	2845.42	Gabapentinoids	Northern Europe	5.21134	5.19746	5.22522	0.95
	2017	Gabapentin	LUXEMBOURG	136085	591.914	Gabapentinoids	Western Europe	6.2945	6.26106	6.32795	0.95
	2017	Gabapentin	MEXICO	4.47638e+06	124777	Gabapentinoids	Central and South America and the Caribbean	0.982203	0.981293	0.983113	0.95
	2017	Gabapentin	MOROCCO	479894	35581.3	Gabapentinoids	Northern Africa	0.369261	0.368217	0.370306	0.95
	2017	Gabapentin	NETHERLANDS	4903206	17021.3	Gabapentinoids	Western Europe	7.88671	7.87973	7.89369	0.95
	2017	Gabapentin	NEW ZEALAND	6445245	4702.03	Gabapentinoids	Australia and New Zealand	37.5287	37.4998	37.5577	0.95
	2017	Gabapentin	NORWAY	5708287	5296.32	Gabapentinoids	Northern Europe	29.5081	29.4839	29.5323	0.95
	2017	Gabapentin	PAKISTAN	2358424	207906	Gabapentinoids	Southern Asia	0.310573	0.310177	0.31097	0.95
	2017	Gabapentin	PERU	842043	31444.3	Gabapentinoids	Central and South America and the Caribbean	0.733166	0.7316	0.734732	0.95
	2017	Gabapentin	PHILIPPINES	932349	105173	Gabapentinoids	South-eastern Asia	0.242708	0.242215	0.243201	0.95
	2017	Gabapentin	POLAND	6490091	37953.2	Gabapentinoids	Eastern Europe	4.6818	4.67819	4.6854	0.95
	2017	Gabapentin	PORTUGAL	5292718	10288.5	Gabapentinoids	Southern Europe	14.0843	14.0723	14.0963	0.95
	2017	Gabapentin	PUERTO RICO	17134350	3163.68	Gabapentinoids	Central and South America and the Caribbean	148.281	148.211	148.351	0.95
	2017	Gabapentin	ROMANIA	9389727	19654	Gabapentinoids	Eastern Europe	13.0801	13.0718	13.0885	0.95
	2017	Gabapentin	RUSSIA	8141815	145530	Gabapentinoids	Eastern Europe	1.53172	1.53066	1.53277	0.95
	2017	Gabapentin	SAUDI ARABIA	6853638	33101.2	Gabapentinoids	Western Asia	5.66875	5.66451	5.673	0.95
	2017	Gabapentin	SERBIA	341435	8829.62	Gabapentinoids	Southern Europe	1.05871	1.05516	1.06226	0.95
	2017	Gabapentin	SLOVAKIA	3109495	5447.9	Gabapentinoids	Eastern Europe	15.6268	15.6094	15.6442	0.95
	2017	Gabapentin	SLOVENIA	258001	2076.39	Gabapentinoids	Southern Europe	3.4019	3.38877	3.41502	0.95
	2017	Gabapentin	SOUTH AFRICA	1364244	57009.8	Gabapentinoids	Southern Africa	0.655168	0.654069	0.656267	0.95
	2017	Gabapentin	SOUTH KOREA	17437534	51096.4	Gabapentinoids	Eastern Asia	9.34339	9.339	9.34778	0.95
	2017	Gabapentin	SPAIN	36895689	46647.4	Gabapentinoids	Southern Europe	21.655	21.648	21.662	0.95
	2017	Gabapentin	SWEDEN	14127121	9904.9	Gabapentinoids	Northern Europe	39.0493	39.029	39.0697	0.95
	2017	Gabapentin	SWITZERLAND	1564932	8455.8	Gabapentinoids	Western Europe	5.067	5.05906	5.07494	0.95
	2017	Gabapentin	TAIWAN	2078637	23674.5	Gabapentinoids	Eastern Asia	2.40385	2.40058	2.40711	0.95
	2017	Gabapentin	THAILAND	15764097	69209.8	Gabapentinoids	South-eastern Asia	6.23607	6.23299	6.23915	0.95
	2017	Gabapentin	TUNISIA	382269	11433.4	Gabapentinoids	Northern Africa	0.915381	0.912479	0.918283	0.95
	2017	Gabapentin	TÜRKIYE	76360005	81116.5	Gabapentinoids	Western Asia	25.7731	25.7673	25.7789	0.95
	2017	Gabapentin	UNITED ARAB EMIRATES	205399	9487.21	Gabapentinoids	Western Asia	0.592748	0.590184	0.595311	0.95
	2017	Gabapentin	UNITED KINGDOM	148873223	66727.5	Gabapentinoids	Northern Europe	61.0832	61.0734	61.093	0.95
	2017	Gabapentin	UNITED STATES	1359707588	325085	Gabapentinoids	Northern America	114.514	114.508	114.52	0.95
	2017	Gabapentin	URUGUAY	423722	3436.64	Gabapentinoids	Central and South America and the Caribbean	3.37564	3.36548	3.3858	0.95
	2017	Gabapentin	VENEZUELA	680952	29402.5	Gabapentinoids	Central and South America and the Caribbean	0.634077	0.632571	0.635583	0.95
	2017	Gabapentin Enacarbil	JAPAN	676382	127503	Gabapentinoids	Eastern Asia	0.145239	0.144893	0.145585	0.95
	2017	Gabapentin Enacarbil	PUERTO RICO	0	3163.68	Gabapentinoids	Central and South America and the Caribbean	0	0	0	0.95
	2017	Gabapentin Enacarbil	UNITED STATES	1.06821e+06	325085	Gabapentinoids	Northern America	0.0899645	0.0897939	0.0901351	0.95
	2017	Pregabalin	ALGERIA	44158202	41389.2	Gabapentinoids	Northern Africa	29.2102	29.2016	29.2188	0.95
	2017	Pregabalin	ARGENTINA	19410467	43937.1	Gabapentinoids	Central and South America and the Caribbean	12.0952	12.0898	12.1006	0.95
	2017	Pregabalin	AUSTRALIA	77597979	24584.6	Gabapentinoids	Australia and New Zealand	86.4165	86.3973	86.4357	0.95
	2017	Pregabalin	AUSTRIA	11769231	8819.9	Gabapentinoids	Western Europe	36.5337	36.5129	36.5546	0.95
	2017	Pregabalin	BELARUS	135068	9450.23	Gabapentinoids	Eastern Europe	0.391309	0.389222	0.393396	0.95
	2017	Pregabalin	BELGIUM	18099369	11419.8	Gabapentinoids	Western Europe	43.3927	43.3727	43.4127	0.95
	2017	Pregabalin	BOSNIA AND HERZEGOVINA	91458	3351.53	Gabapentinoids	Southern Europe	0.747116	0.742274	0.751958	0.95
	2017	Pregabalin	BRAZIL	30427381	207834	Gabapentinoids	Central and South America and the Caribbean	4.00828	4.00686	4.0097	0.95
	2017	Pregabalin	BULGARIA	1804216	7102.45	Gabapentinoids	Eastern Europe	6.95489	6.94474	6.96503	0.95
	2017	Pregabalin	CANADA	80821632	36732.1	Gabapentinoids	Northern America	60.2409	60.2278	60.2541	0.95
	2017	Pregabalin	CHILE	5799360	18470.4	Gabapentinoids	Central and South America and the Caribbean	8.59632	8.58933	8.60332	0.95
	2017	Pregabalin	CHINA	3397615	1.42102e+06	Gabapentinoids	Eastern Asia	0.0654611	0.0653915	0.0655307	0.95
	2017	Pregabalin	COLOMBIA	2876069	48909.8	Gabapentinoids	Central and South America and the Caribbean	1.60995	1.60809	1.61181	0.95
	2017	Pregabalin	CROATIA	1690320	4182.85	Gabapentinoids	Southern Europe	11.0639	11.0472	11.0805	0.95
	2017	Pregabalin	CZECH REPUBLIC	13814604	10641	Gabapentinoids	Eastern Europe	35.5438	35.5251	35.5626	0.95
	2017	Pregabalin	ECUADOR	2912882	16785.4	Gabapentinoids	Central and South America and the Caribbean	4.75119	4.74573	4.75664	0.95
	2017	Pregabalin	EGYPT	67188746	96442.6	Gabapentinoids	Northern Africa	19.0738	19.0692	19.0784	0.95
	2017	Pregabalin	ESTONIA	562534	1319.39	Gabapentinoids	Northern Europe	11.6731	11.6426	11.7036	0.95
	2017	Pregabalin	FINLAND	10232415	5511.37	Gabapentinoids	Northern Europe	50.8309	50.7998	50.8621	0.95
	2017	Pregabalin	FRANCE	104704729	64842.5	Gabapentinoids	Western Europe	44.2096	44.2011	44.218	0.95
	2017	Pregabalin	GERMANY	112333620	82658.4	Gabapentinoids	Western Europe	37.2077	37.2008	37.2146	0.95
	2017	Pregabalin	GREECE	12632093	10569.4	Gabapentinoids	Southern Europe	32.7215	32.7034	32.7395	0.95
	2017	Pregabalin	HUNGARY	4520963	9729.82	Gabapentinoids	Eastern Europe	12.7214	12.7097	12.7332	0.95
	2017	Pregabalin	INDIA	1.67294e+08	1.33868e+06	Gabapentinoids	Southern Asia	3.42148	3.42096	3.422	0.95
	2017	Pregabalin	IRELAND	15568496	4753.28	Gabapentinoids	Northern Europe	89.6733	89.6287	89.7178	0.95
	2017	Pregabalin	ITALY	50161899	60673.7	Gabapentinoids	Southern Europe	22.6351	22.6289	22.6414	0.95
	2017	Pregabalin	JAPAN	173726198	127503	Gabapentinoids	Eastern Asia	37.304	37.2985	37.3096	0.95
	2017	Pregabalin	JORDAN	3612743	9785.84	Gabapentinoids	Western Asia	10.1076	10.0972	10.118	0.95
	2017	Pregabalin	KAZAKHSTAN	436954	18080	Gabapentinoids	Central Asia	0.661678	0.659716	0.66364	0.95
	2017	Pregabalin	KUWAIT	2533876	4056.1	Gabapentinoids	Western Asia	17.1036	17.0825	17.1246	0.95
	2017	Pregabalin	LATVIA	141227	1951.1	Gabapentinoids	Northern Europe	1.98175	1.97141	1.99208	0.95
	2017	Pregabalin	LEBANON	2458536	6819.37	Gabapentinoids	Western Asia	9.87056	9.85822	9.8829	0.95
	2017	Pregabalin	LITHUANIA	1229365	2845.42	Gabapentinoids	Northern Europe	11.8289	11.808	11.8498	0.95
	2017	Pregabalin	LUXEMBOURG	823877	591.914	Gabapentinoids	Western Europe	38.1078	38.0255	38.1901	0.95
	2017	Pregabalin	MEXICO	12845662	124777	Gabapentinoids	Central and South America and the Caribbean	2.81858	2.81704	2.82012	0.95
	2017	Pregabalin	MOROCCO	1421359	35581.3	Gabapentinoids	Northern Africa	1.09369	1.09189	1.09548	0.95
	2017	Pregabalin	NETHERLANDS	19255942	17021.3	Gabapentinoids	Western Europe	30.9728	30.959	30.9867	0.95
	2017	Pregabalin	NEW ZEALAND	215545	4702.03	Gabapentinoids	Australia and New Zealand	1.25505	1.24976	1.26035	0.95
	2017	Pregabalin	NORWAY	6527493	5296.32	Gabapentinoids	Northern Europe	33.7428	33.717	33.7687	0.95
	2017	Pregabalin	PAKISTAN	23486831	207906	Gabapentinoids	Southern Asia	3.09291	3.09166	3.09416	0.95
	2017	Pregabalin	PERU	1726858	31444.3	Gabapentinoids	Central and South America and the Caribbean	1.50357	1.50133	1.50582	0.95
	2017	Pregabalin	PHILIPPINES	4085874	105173	Gabapentinoids	South-eastern Asia	1.06363	1.0626	1.06466	0.95
	2017	Pregabalin	POLAND	10175136	37953.2	Gabapentinoids	Eastern Europe	7.3401	7.33559	7.34461	0.95
	2017	Pregabalin	PORTUGAL	13436855	10288.5	Gabapentinoids	Southern Europe	35.7564	35.7373	35.7756	0.95
	2017	Pregabalin	PUERTO RICO	1354410	3163.68	Gabapentinoids	Central and South America and the Caribbean	11.7211	11.7013	11.7408	0.95
	2017	Pregabalin	ROMANIA	1662390	19654	Gabapentinoids	Eastern Europe	2.31575	2.31223	2.31927	0.95
	2017	Pregabalin	RUSSIA	12103692	145530	Gabapentinoids	Eastern Europe	2.27706	2.27578	2.27834	0.95
	2017	Pregabalin	SAUDI ARABIA	15799022	33101.2	Gabapentinoids	Western Asia	13.0676	13.0612	13.0741	0.95
	2017	Pregabalin	SERBIA	4427948	8829.62	Gabapentinoids	Southern Europe	13.73	13.7172	13.7428	0.95
	2017	Pregabalin	SLOVAKIA	6313771	5447.9	Gabapentinoids	Eastern Europe	31.7299	31.7052	31.7547	0.95
	2017	Pregabalin	SLOVENIA	2647949	2076.39	Gabapentinoids	Southern Europe	34.9148	34.8727	34.9568	0.95
	2017	Pregabalin	SOUTH AFRICA	5611318	57009.8	Gabapentinoids	Southern Africa	2.69479	2.69256	2.69702	0.95
	2017	Pregabalin	SOUTH KOREA	34093919	51096.4	Gabapentinoids	Eastern Asia	18.2682	18.2621	18.2744	0.95
	2017	Pregabalin	SPAIN	84135866	46647.4	Gabapentinoids	Southern Europe	49.3814	49.3708	49.3919	0.95
	2017	Pregabalin	SWEDEN	11805431	9904.9	Gabapentinoids	Northern Europe	32.6319	32.6132	32.6505	0.95
	2017	Pregabalin	SWITZERLAND	10991353	8455.8	Gabapentinoids	Western Europe	35.5882	35.5672	35.6093	0.95
	2017	Pregabalin	TAIWAN	2631525	23674.5	Gabapentinoids	Eastern Asia	3.04324	3.03956	3.04691	0.95
	2017	Pregabalin	THAILAND	4695037	69209.8	Gabapentinoids	South-eastern Asia	1.8573	1.85562	1.85898	0.95
	2017	Pregabalin	TUNISIA	3124147	11433.4	Gabapentinoids	Northern Africa	7.48108	7.47279	7.48938	0.95
	2017	Pregabalin	TÜRKIYE	96767367	81116.5	Gabapentinoids	Western Asia	32.661	32.6545	32.6675	0.95
	2017	Pregabalin	UNITED ARAB EMIRATES	2144023	9487.21	Gabapentinoids	Western Asia	6.1873	6.17901	6.19558	0.95
	2017	Pregabalin	UNITED KINGDOM	181522220	66727.5	Gabapentinoids	Northern Europe	74.4792	74.4684	74.49	0.95
	2017	Pregabalin	UNITED STATES	296337769	325085	Gabapentinoids	Northern America	24.9574	24.9546	24.9603	0.95
	2017	Pregabalin	URUGUAY	1724301	3436.64	Gabapentinoids	Central and South America and the Caribbean	13.7369	13.7164	13.7574	0.95
	2017	Pregabalin	VENEZUELA	4281202	29402.5	Gabapentinoids	Central and South America and the Caribbean	3.9865	3.98272	3.99027	0.95
	2018	Gabapentin	ALGERIA	1386782	42228.4	Gabapentinoids	Northern Africa	0.899111	0.897614	0.900607	0.95
	2018	Gabapentin	ARGENTINA	2039065	44361.2	Gabapentinoids	Central and South America and the Caribbean	1.25846	1.25673	1.26018	0.95
	2018	Gabapentin	AUSTRALIA	6368698	24898.2	Gabapentinoids	Australia and New Zealand	7.00315	6.99771	7.00859	0.95
	2018	Gabapentin	AUSTRIA	6699978	8891.38	Gabapentinoids	Western Europe	20.6307	20.6151	20.6463	0.95
	2018	Gabapentin	BELARUS	415741	9452.61	Gabapentinoids	Eastern Europe	1.20415	1.20049	1.20781	0.95
	2018	Gabapentin	BELGIUM	3678048	11482.2	Gabapentinoids	Western Europe	8.77007	8.7611	8.77903	0.95
	2018	Gabapentin	BOSNIA AND HERZEGOVINA	443180	3323.93	Gabapentinoids	Southern Europe	3.65038	3.63963	3.66113	0.95
	2018	Gabapentin	BRAZIL	9192333	209469	Gabapentinoids	Central and South America and the Caribbean	1.20148	1.2007	1.20225	0.95
	2018	Gabapentin	BULGARIA	1111825	7051.61	Gabapentinoids	Eastern Europe	4.31676	4.30874	4.32478	0.95
	2018	Gabapentin	CANADA	65330239	37074.6	Gabapentinoids	Northern America	48.2445	48.2328	48.2562	0.95
	2018	Gabapentin	CHILE	146550	18729.2	Gabapentinoids	Central and South America and the Caribbean	0.214228	0.213132	0.215325	0.95
	2018	Gabapentin	CHINA	17189707	1.42765e+06	Gabapentinoids	Eastern Asia	0.329653	0.329497	0.329809	0.95
	2018	Gabapentin	COLOMBIA	264229	49661.1	Gabapentinoids	Central and South America and the Caribbean	0.145671	0.145116	0.146227	0.95
	2018	Gabapentin	CROATIA	184755	4156.41	Gabapentinoids	Southern Europe	1.21699	1.21144	1.22254	0.95
	2018	Gabapentin	CZECH REPUBLIC	8176459	10665.7	Gabapentinoids	Eastern Europe	20.9887	20.9744	21.0031	0.95
	2018	Gabapentin	ECUADOR	319236	17084.4	Gabapentinoids	Central and South America and the Caribbean	0.511591	0.509816	0.513366	0.95
	2018	Gabapentin	EGYPT	5920267	98423.6	Gabapentinoids	Northern Africa	1.64684	1.64551	1.64817	0.95
	2018	Gabapentin	ESTONIA	619963	1322.91	Gabapentinoids	Northern Europe	12.8305	12.7986	12.8625	0.95
	2018	Gabapentin	FINLAND	6247317	5522.59	Gabapentinoids	Northern Europe	30.9714	30.9471	30.9957	0.95
	2018	Gabapentin	FRANCE	32084204	64990.5	Gabapentinoids	Western Europe	13.5161	13.5114	13.5208	0.95
	2018	Gabapentin	GERMANY	5.08563e+07	83124.4	Gabapentinoids	Western Europe	16.7504	16.7458	16.755	0.95
	2018	Gabapentin	GREECE	3800259	10522.2	Gabapentinoids	Southern Europe	9.88814	9.8782	9.89808	0.95
	2018	Gabapentin	HUNGARY	2874565	9707.5	Gabapentinoids	Eastern Europe	8.10727	8.09789	8.11664	0.95
	2018	Gabapentin	INDIA	2.56413e+07	1.35264e+06	Gabapentinoids	Southern Asia	0.518999	0.518798	0.5192	0.95
	2018	Gabapentin	IRELAND	2207951	4818.69	Gabapentinoids	Northern Europe	12.545	12.5284	12.5615	0.95
	2018	Gabapentin	ITALY	12698023	60627.3	Gabapentinoids	Southern Europe	5.73426	5.73111	5.73742	0.95
	2018	Gabapentin	JAPAN	3868261	127202	Gabapentinoids	Eastern Asia	0.83259	0.83176	0.833419	0.95
	2018	Gabapentin	JORDAN	1211585	9965.32	Gabapentinoids	Western Asia	3.32868	3.32276	3.33461	0.95
	2018	Gabapentin	KAZAKHSTAN	176200	18319.6	Gabapentinoids	Central Asia	0.263329	0.2621	0.264559	0.95
	2018	Gabapentin	KUWAIT	1384982	4137.31	Gabapentinoids	Western Asia	9.16506	9.1498	9.18033	0.95
	2018	Gabapentin	LATVIA	1657625	1928.46	Gabapentinoids	Northern Europe	23.5334	23.4976	23.5693	0.95
	2018	Gabapentin	LEBANON	1249413	6859.41	Gabapentinoids	Western Asia	4.98688	4.97814	4.99563	0.95
	2018	Gabapentin	LITHUANIA	609453	2801.27	Gabapentinoids	Northern Europe	5.95655	5.9416	5.97151	0.95
	2018	Gabapentin	LUXEMBOURG	141990	604.244	Gabapentinoids	Western Europe	6.43362	6.40015	6.46708	0.95
	2018	Gabapentin	MEXICO	4.61865e+06	126191	Gabapentinoids	Central and South America and the Caribbean	1.00207	1.00115	1.00298	0.95
	2018	Gabapentin	MOROCCO	529428	36029.1	Gabapentinoids	Northern Africa	0.402312	0.401229	0.403396	0.95
	2018	Gabapentin	NETHERLANDS	5065267	17059.6	Gabapentinoids	Western Europe	8.12913	8.12205	8.13621	0.95
	2018	Gabapentin	NEW ZEALAND	6914051	4743.13	Gabapentinoids	Australia and New Zealand	39.9096	39.8798	39.9393	0.95
	2018	Gabapentin	NORWAY	6228868	5337.96	Gabapentinoids	Northern Europe	31.948	31.9229	31.9731	0.95
	2018	Gabapentin	PAKISTAN	2543063	212228	Gabapentinoids	Southern Asia	0.328068	0.327665	0.328471	0.95
	2018	Gabapentin	PERU	821273	31989.3	Gabapentinoids	Central and South America and the Caribbean	0.702899	0.701379	0.704419	0.95
	2018	Gabapentin	PHILIPPINES	1162952	106651	Gabapentinoids	South-eastern Asia	0.298542	0.297999	0.299084	0.95
	2018	Gabapentin	POLAND	7.03939e+06	37921.6	Gabapentinoids	Eastern Europe	5.08228	5.07852	5.08603	0.95
	2018	Gabapentin	PORTUGAL	5546513	10256.2	Gabapentinoids	Southern Europe	14.8062	14.7939	14.8185	0.95
	2018	Gabapentin	PUERTO RICO	15459437	3039.6	Gabapentinoids	Central and South America and the Caribbean	139.247	139.178	139.317	0.95
	2018	Gabapentin	ROMANIA	9915743	19506.1	Gabapentinoids	Eastern Europe	13.9176	13.9089	13.9263	0.95
	2018	Gabapentin	RUSSIA	11188056	145734	Gabapentinoids	Eastern Europe	2.10186	2.10063	2.10309	0.95
	2018	Gabapentin	SAUDI ARABIA	9613710	33702.8	Gabapentinoids	Western Asia	7.80972	7.80478	7.81465	0.95
	2018	Gabapentin	SERBIA	342831	8802.74	Gabapentinoids	Southern Europe	1.06628	1.06271	1.06985	0.95
	2018	Gabapentin	SLOVAKIA	3409381	5453.02	Gabapentinoids	Eastern Europe	17.1178	17.0997	17.136	0.95
	2018	Gabapentin	SLOVENIA	281819	2077.84	Gabapentinoids	Southern Europe	3.71337	3.69966	3.72708	0.95
	2018	Gabapentin	SOUTH AFRICA	1397870	57792.5	Gabapentinoids	Southern Africa	0.662224	0.661126	0.663322	0.95
	2018	Gabapentin	SOUTH KOREA	17395568	51171.7	Gabapentinoids	Eastern Asia	9.30719	9.30282	9.31156	0.95
	2018	Gabapentin	SPAIN	37893616	46692.9	Gabapentinoids	Southern Europe	22.219	22.212	22.2261	0.95
	2018	Gabapentin	SWEDEN	16154309	9971.63	Gabapentinoids	Northern Europe	44.3539	44.3323	44.3755	0.95
	2018	Gabapentin	SWITZERLAND	1603229	8525.61	Gabapentinoids	Western Europe	5.14849	5.14052	5.15646	0.95
	2018	Gabapentin	TAIWAN	2243175	23726.5	Gabapentinoids	Eastern Asia	2.58845	2.58506	2.59184	0.95
	2018	Gabapentin	THAILAND	17911986	69428.5	Gabapentinoids	South-eastern Asia	7.06344	7.06017	7.06671	0.95
	2018	Gabapentin	TUNISIA	383789	11565.2	Gabapentinoids	Northern Africa	0.90855	0.905676	0.911425	0.95
	2018	Gabapentin	TÜRKIYE	75713621	82340.1	Gabapentinoids	Western Asia	25.1752	25.1695	25.1808	0.95
	2018	Gabapentin	UNITED ARAB EMIRATES	199014	9630.97	Gabapentinoids	Western Asia	0.565749	0.563263	0.568234	0.95
	2018	Gabapentin	UNITED KINGDOM	149635936	67141.7	Gabapentinoids	Northern Europe	61.0174	61.0076	61.0271	0.95
	2018	Gabapentin	UNITED STATES	1396301632	327096	Gabapentinoids	Northern America	116.873	116.867	116.879	0.95
	2018	Gabapentin	URUGUAY	384206	3449.29	Gabapentinoids	Central and South America and the Caribbean	3.04961	3.03997	3.05925	0.95
	2018	Gabapentin	VENEZUELA	271943	28887.1	Gabapentinoids	Central and South America and the Caribbean	0.257741	0.256772	0.25871	0.95
	2018	Gabapentin Enacarbil	JAPAN	737303	127202	Gabapentinoids	Eastern Asia	0.158694	0.158332	0.159056	0.95
	2018	Gabapentin Enacarbil	PUERTO RICO	0	3039.6	Gabapentinoids	Central and South America and the Caribbean	0	0	0	0.95
	2018	Gabapentin Enacarbil	UNITED STATES	936442	327096	Gabapentinoids	Northern America	0.0783818	0.0782231	0.0785406	0.95
	2018	Pregabalin	ALGERIA	44013757	42228.4	Gabapentinoids	Northern Africa	28.536	28.5276	28.5445	0.95
	2018	Pregabalin	ARGENTINA	20485569	44361.2	Gabapentinoids	Central and South America and the Caribbean	12.6431	12.6377	12.6486	0.95
	2018	Pregabalin	AUSTRALIA	79464914	24898.2	Gabapentinoids	Australia and New Zealand	87.3812	87.362	87.4004	0.95
	2018	Pregabalin	AUSTRIA	12949311	8891.38	Gabapentinoids	Western Europe	39.8738	39.852	39.8955	0.95
	2018	Pregabalin	BELARUS	229166	9452.61	Gabapentinoids	Eastern Europe	0.663755	0.661038	0.666473	0.95
	2018	Pregabalin	BELGIUM	19917937	11482.2	Gabapentinoids	Western Europe	47.493	47.4722	47.5139	0.95
	2018	Pregabalin	BOSNIA AND HERZEGOVINA	204254	3323.93	Gabapentinoids	Southern Europe	1.6824	1.6751	1.68969	0.95
	2018	Pregabalin	BRAZIL	39144224	209469	Gabapentinoids	Central and South America and the Caribbean	5.11631	5.11471	5.11792	0.95
	2018	Pregabalin	BULGARIA	2435005	7051.61	Gabapentinoids	Eastern Europe	9.45413	9.44225	9.466	0.95
	2018	Pregabalin	CANADA	82208683	37074.6	Gabapentinoids	Northern America	60.7088	60.6957	60.7219	0.95
	2018	Pregabalin	CHILE	6201982	18729.2	Gabapentinoids	Central and South America and the Caribbean	9.06613	9.05899	9.07326	0.95
	2018	Pregabalin	CHINA	5636819	1.42765e+06	Gabapentinoids	Eastern Asia	0.108099	0.10801	0.108189	0.95
	2018	Pregabalin	COLOMBIA	3282472	49661.1	Gabapentinoids	Central and South America and the Caribbean	1.80965	1.80769	1.81161	0.95
	2018	Pregabalin	CROATIA	1912632	4156.41	Gabapentinoids	Southern Europe	12.5986	12.5808	12.6165	0.95
	2018	Pregabalin	CZECH REPUBLIC	15410225	10665.7	Gabapentinoids	Eastern Europe	39.5576	39.5379	39.5774	0.95
	2018	Pregabalin	ECUADOR	3097226	17084.4	Gabapentinoids	Central and South America and the Caribbean	4.96345	4.95793	4.96898	0.95
	2018	Pregabalin	EGYPT	136139942	98423.6	Gabapentinoids	Northern Africa	37.8701	37.8637	37.8764	0.95
	2018	Pregabalin	ESTONIA	829641	1322.91	Gabapentinoids	Northern Europe	17.1699	17.133	17.2069	0.95
	2018	Pregabalin	FINLAND	10459646	5522.59	Gabapentinoids	Northern Europe	51.8542	51.8228	51.8857	0.95
	2018	Pregabalin	FRANCE	110766485	64990.5	Gabapentinoids	Western Europe	46.6625	46.6538	46.6712	0.95
	2018	Pregabalin	GERMANY	121097768	83124.4	Gabapentinoids	Western Europe	39.8857	39.8786	39.8928	0.95
	2018	Pregabalin	GREECE	14009307	10522.2	Gabapentinoids	Southern Europe	36.4517	36.4326	36.4708	0.95
	2018	Pregabalin	HUNGARY	4751080	9707.5	Gabapentinoids	Eastern Europe	13.3997	13.3876	13.4117	0.95
	2018	Pregabalin	INDIA	1.9041e+08	1.35264e+06	Gabapentinoids	Southern Asia	3.85404	3.8535	3.85459	0.95
	2018	Pregabalin	IRELAND	12826922	4818.69	Gabapentinoids	Northern Europe	72.8791	72.8392	72.919	0.95
	2018	Pregabalin	ITALY	51116662	60627.3	Gabapentinoids	Southern Europe	23.0836	23.0773	23.09	0.95
	2018	Pregabalin	JAPAN	185162382	127202	Gabapentinoids	Eastern Asia	39.8536	39.8479	39.8594	0.95
	2018	Pregabalin	JORDAN	1158926	9965.32	Gabapentinoids	Western Asia	3.18401	3.17821	3.1898	0.95
	2018	Pregabalin	KAZAKHSTAN	524147	18319.6	Gabapentinoids	Central Asia	0.783333	0.781213	0.785454	0.95
	2018	Pregabalin	KUWAIT	3488544	4137.31	Gabapentinoids	Western Asia	23.0853	23.0611	23.1095	0.95
	2018	Pregabalin	LATVIA	201521	1928.46	Gabapentinoids	Northern Europe	2.86101	2.84852	2.8735	0.95
	2018	Pregabalin	LEBANON	2680878	6859.41	Gabapentinoids	Western Asia	10.7004	10.6876	10.7132	0.95
	2018	Pregabalin	LITHUANIA	1448993	2801.27	Gabapentinoids	Northern Europe	14.1619	14.1388	14.1849	0.95
	2018	Pregabalin	LUXEMBOURG	834354	604.244	Gabapentinoids	Western Europe	37.8049	37.7238	37.886	0.95
	2018	Pregabalin	MEXICO	14392681	126191	Gabapentinoids	Central and South America and the Caribbean	3.12265	3.12104	3.12427	0.95
	2018	Pregabalin	MOROCCO	2117200	36029.1	Gabapentinoids	Northern Africa	1.60886	1.60669	1.61103	0.95
	2018	Pregabalin	NETHERLANDS	20194046	17059.6	Gabapentinoids	Western Europe	32.409	32.3948	32.4231	0.95
	2018	Pregabalin	NEW ZEALAND	1793334	4743.13	Gabapentinoids	Australia and New Zealand	10.3516	10.3364	10.3667	0.95
	2018	Pregabalin	NORWAY	6701525	5337.96	Gabapentinoids	Northern Europe	34.3723	34.3462	34.3983	0.95
	2018	Pregabalin	PAKISTAN	2.83905e+07	212228	Gabapentinoids	Southern Asia	3.66252	3.66117	3.66386	0.95
	2018	Pregabalin	PERU	2171977	31989.3	Gabapentinoids	Central and South America and the Caribbean	1.85892	1.85645	1.86139	0.95
	2018	Pregabalin	PHILIPPINES	4970023	106651	Gabapentinoids	South-eastern Asia	1.27586	1.27473	1.27698	0.95
	2018	Pregabalin	POLAND	16225300	37921.6	Gabapentinoids	Eastern Europe	11.7143	11.7086	11.72	0.95
	2018	Pregabalin	PORTUGAL	13754059	10256.2	Gabapentinoids	Southern Europe	36.7159	36.6965	36.7353	0.95
	2018	Pregabalin	PUERTO RICO	1330609	3039.6	Gabapentinoids	Central and South America and the Caribbean	11.9852	11.9648	12.0055	0.95
	2018	Pregabalin	ROMANIA	1743806	19506.1	Gabapentinoids	Eastern Europe	2.44758	2.44395	2.45121	0.95
	2018	Pregabalin	RUSSIA	15693140	145734	Gabapentinoids	Eastern Europe	2.94821	2.94675	2.94967	0.95
	2018	Pregabalin	SAUDI ARABIA	4366340	33702.8	Gabapentinoids	Western Asia	3.54701	3.54368	3.55033	0.95
	2018	Pregabalin	SERBIA	5945685	8802.74	Gabapentinoids	Southern Europe	18.4924	18.4776	18.5073	0.95
	2018	Pregabalin	SLOVAKIA	6872957	5453.02	Gabapentinoids	Eastern Europe	34.5077	34.4819	34.5335	0.95
	2018	Pregabalin	SLOVENIA	2753825	2077.84	Gabapentinoids	Southern Europe	36.2856	36.2428	36.3285	0.95
	2018	Pregabalin	SOUTH AFRICA	6493453	57792.5	Gabapentinoids	Southern Africa	3.07619	3.07383	3.07856	0.95
	2018	Pregabalin	SOUTH KOREA	40534899	51171.7	Gabapentinoids	Eastern Asia	21.6875	21.6808	21.6942	0.95
	2018	Pregabalin	SPAIN	87085208	46692.9	Gabapentinoids	Southern Europe	51.0627	51.052	51.0734	0.95
	2018	Pregabalin	SWEDEN	11768773	9971.63	Gabapentinoids	Northern Europe	32.3128	32.2944	32.3313	0.95
	2018	Pregabalin	SWITZERLAND	11556292	8525.61	Gabapentinoids	Western Europe	37.111	37.0896	37.1324	0.95
	2018	Pregabalin	TAIWAN	3314947	23726.5	Gabapentinoids	Eastern Asia	3.82519	3.82108	3.82931	0.95
	2018	Pregabalin	THAILAND	5891422	69428.5	Gabapentinoids	South-eastern Asia	2.32323	2.32136	2.32511	0.95
	2018	Pregabalin	TUNISIA	8203127	11565.2	Gabapentinoids	Northern Africa	19.4194	19.4061	19.4327	0.95
	2018	Pregabalin	TÜRKIYE	1.07631e+08	82340.1	Gabapentinoids	Western Asia	35.788	35.7812	35.7947	0.95
	2018	Pregabalin	UNITED ARAB EMIRATES	2136617	9630.97	Gabapentinoids	Western Asia	6.07389	6.06574	6.08203	0.95
	2018	Pregabalin	UNITED KINGDOM	190943952	67141.7	Gabapentinoids	Northern Europe	77.8616	77.8506	77.8727	0.95
	2018	Pregabalin	UNITED STATES	301021036	327096	Gabapentinoids	Northern America	25.196	25.1931	25.1988	0.95
	2018	Pregabalin	URUGUAY	1556205	3449.29	Gabapentinoids	Central and South America and the Caribbean	12.3523	12.3329	12.3717	0.95
	2018	Pregabalin	VENEZUELA	4140757	28887.1	Gabapentinoids	Central and South America and the Caribbean	3.92451	3.92073	3.92829	0.95
	2008	Gabapentin Enacarbil	ALGERIA	0	34730.6	Gabapentinoids	Northern Africa	0	0	0	0.95
	2008	Gabapentin Enacarbil	ARGENTINA	0	40080.2	Gabapentinoids	Central and South America and the Caribbean	0	0	0	0.95
	2008	Gabapentin Enacarbil	AUSTRALIA	0	21332.3	Gabapentinoids	Australia and New Zealand	0	0	0	0.95
	2008	Gabapentin Enacarbil	AUSTRIA	0	8341.52	Gabapentinoids	Western Europe	0	0	0	0.95
	2008	Gabapentin Enacarbil	BELARUS	0	9452.85	Gabapentinoids	Eastern Europe	0	0	0	0.95
	2008	Gabapentin Enacarbil	BELGIUM	0	10778.8	Gabapentinoids	Western Europe	0	0	0	0.95
	2008	Gabapentin Enacarbil	BOSNIA AND HERZEGOVINA	0	3754.26	Gabapentinoids	Southern Europe	0	0	0	0.95
	2008	Gabapentin Enacarbil	BRAZIL	0	192030	Gabapentinoids	Central and South America and the Caribbean	0	0	0	0.95
	2008	Gabapentin Enacarbil	BULGARIA	0	7524.08	Gabapentinoids	Eastern Europe	0	0	0	0.95
	2008	Gabapentin Enacarbil	CANADA	0	33337.6	Gabapentinoids	Northern America	0	0	0	0.95
	2008	Gabapentin Enacarbil	CHILE	0	16708.3	Gabapentinoids	Central and South America and the Caribbean	0	0	0	0.95
	2008	Gabapentin Enacarbil	CHINA	0	1.35357e+06	Gabapentinoids	Eastern Asia	0	0	0	0.95
	2008	Gabapentin Enacarbil	COLOMBIA	0	44255	Gabapentinoids	Central and South America and the Caribbean	0	0	0	0.95
	2008	Gabapentin Enacarbil	CROATIA	0	4352.64	Gabapentinoids	Southern Europe	0	0	0	0.95
	2008	Gabapentin Enacarbil	CZECH REPUBLIC	0	10425.3	Gabapentinoids	Eastern Europe	0	0	0	0.95
	2008	Gabapentin Enacarbil	ECUADOR	0	14535.7	Gabapentinoids	Central and South America and the Caribbean	0	0	0	0.95
	2008	Gabapentin Enacarbil	EGYPT	0	79636.1	Gabapentinoids	Northern Africa	0	0	0	0.95
	2008	Gabapentin Enacarbil	ESTONIA	0	1340.07	Gabapentinoids	Northern Europe	0	0	0	0.95
	2008	Gabapentin Enacarbil	FINLAND	0	5319.45	Gabapentinoids	Northern Europe	0	0	0	0.95
	2008	Gabapentin Enacarbil	FRANCE	0	62209.2	Gabapentinoids	Western Europe	0	0	0	0.95
	2008	Gabapentin Enacarbil	GERMANY	0	81065.8	Gabapentinoids	Western Europe	0	0	0	0.95
	2008	Gabapentin Enacarbil	GREECE	0	11040.3	Gabapentinoids	Southern Europe	0	0	0	0.95
	2008	Gabapentin Enacarbil	HUNGARY	0	9991.87	Gabapentinoids	Eastern Europe	0	0	0	0.95
	2008	Gabapentin Enacarbil	INDIA	0	1.20067e+06	Gabapentinoids	Southern Asia	0	0	0	0.95
	2008	Gabapentin Enacarbil	IRELAND	0	4415.87	Gabapentinoids	Northern Europe	0	0	0	0.95
	2008	Gabapentin Enacarbil	ITALY	0	58922.1	Gabapentinoids	Southern Europe	0	0	0	0.95
	2008	Gabapentin Enacarbil	JORDAN	0	6556.47	Gabapentinoids	Western Asia	0	0	0	0.95
	2008	Gabapentin Enacarbil	KAZAKHSTAN	0	15862.1	Gabapentinoids	Central Asia	0	0	0	0.95
	2008	Gabapentin Enacarbil	KUWAIT	0	2656.01	Gabapentinoids	Western Asia	0	0	0	0.95
	2008	Gabapentin Enacarbil	LATVIA	0	2171.25	Gabapentinoids	Northern Europe	0	0	0	0.95
	2008	Gabapentin Enacarbil	LEBANON	0	4764.74	Gabapentinoids	Western Asia	0	0	0	0.95
	2008	Gabapentin Enacarbil	LITHUANIA	0	3212.87	Gabapentinoids	Northern Europe	0	0	0	0.95
	2008	Gabapentin Enacarbil	LUXEMBOURG	0	485.403	Gabapentinoids	Western Europe	0	0	0	0.95
	2008	Gabapentin Enacarbil	MEXICO	0	110815	Gabapentinoids	Central and South America and the Caribbean	0	0	0	0.95
	2008	Gabapentin Enacarbil	MOROCCO	0	31536.8	Gabapentinoids	Northern Africa	0	0	0	0.95
	2008	Gabapentin Enacarbil	NETHERLANDS	0	16568.1	Gabapentinoids	Western Europe	0	0	0	0.95
	2008	Gabapentin Enacarbil	NEW ZEALAND	0	4278.16	Gabapentinoids	Australia and New Zealand	0	0	0	0.95
	2008	Gabapentin Enacarbil	NORWAY	0	4771.01	Gabapentinoids	Northern Europe	0	0	0	0.95
	2008	Gabapentin Enacarbil	PAKISTAN	0	171649	Gabapentinoids	Southern Asia	0	0	0	0.95
	2008	Gabapentin Enacarbil	PERU	0	28562.3	Gabapentinoids	Central and South America and the Caribbean	0	0	0	0.95
	2008	Gabapentin Enacarbil	PHILIPPINES	0	90902	Gabapentinoids	South-eastern Asia	0	0	0	0.95
	2008	Gabapentin Enacarbil	POLAND	0	38356.8	Gabapentinoids	Eastern Europe	0	0	0	0.95
	2008	Gabapentin Enacarbil	PORTUGAL	0	10595.3	Gabapentinoids	Southern Europe	0	0	0	0.95
	2008	Gabapentin Enacarbil	ROMANIA	0	20829.5	Gabapentinoids	Eastern Europe	0	0	0	0.95
	2008	Gabapentin Enacarbil	RUSSIA	0	143249	Gabapentinoids	Eastern Europe	0	0	0	0.95
	2008	Gabapentin Enacarbil	SAUDI ARABIA	0	25888.5	Gabapentinoids	Western Asia	0	0	0	0.95
	2008	Gabapentin Enacarbil	SERBIA	0	9060.1	Gabapentinoids	Southern Europe	0	0	0	0.95
	2008	Gabapentin Enacarbil	SLOVAKIA	0	5399.36	Gabapentinoids	Eastern Europe	0	0	0	0.95
	2008	Gabapentin Enacarbil	SLOVENIA	0	2023.05	Gabapentinoids	Southern Europe	0	0	0	0.95
	2008	Gabapentin Enacarbil	SOUTH AFRICA	0	49779.5	Gabapentinoids	Southern Africa	0	0	0	0.95
	2008	Gabapentin Enacarbil	SOUTH KOREA	0	49182.5	Gabapentinoids	Eastern Asia	0	0	0	0.95
	2008	Gabapentin Enacarbil	SPAIN	0	46068.8	Gabapentinoids	Southern Europe	0	0	0	0.95
	2008	Gabapentin Enacarbil	SWEDEN	0	9236.43	Gabapentinoids	Northern Europe	0	0	0	0.95
	2008	Gabapentin Enacarbil	SWITZERLAND	0	7622.83	Gabapentinoids	Western Europe	0	0	0	0.95
	2008	Gabapentin Enacarbil	TAIWAN	0	23019	Gabapentinoids	Eastern Asia	0	0	0	0.95
	2008	Gabapentin Enacarbil	THAILAND	0	66531	Gabapentinoids	South-eastern Asia	0	0	0	0.95
	2008	Gabapentin Enacarbil	TUNISIA	0	10414.4	Gabapentinoids	Northern Africa	0	0	0	0.95
	2008	Gabapentin Enacarbil	TÜRKIYE	0	70418.6	Gabapentinoids	Western Asia	0	0	0	0.95
	2008	Gabapentin Enacarbil	UNITED ARAB EMIRATES	0	7089.49	Gabapentinoids	Western Asia	0	0	0	0.95
	2008	Gabapentin Enacarbil	UNITED KINGDOM	0	62145.1	Gabapentinoids	Northern Europe	0	0	0	0.95
	2008	Gabapentin Enacarbil	URUGUAY	0	3340.22	Gabapentinoids	Central and South America and the Caribbean	0	0	0	0.95
	2008	Gabapentin Enacarbil	VENEZUELA	0	27635.8	Gabapentinoids	Central and South America and the Caribbean	0	0	0	0.95
	2009	Gabapentin Enacarbil	ALGERIA	0	35333.9	Gabapentinoids	Northern Africa	0	0	0	0.95
	2009	Gabapentin Enacarbil	ARGENTINA	0	40482.8	Gabapentinoids	Central and South America and the Caribbean	0	0	0	0.95
	2009	Gabapentin Enacarbil	AUSTRALIA	0	21750.9	Gabapentinoids	Australia and New Zealand	0	0	0	0.95
	2009	Gabapentin Enacarbil	AUSTRIA	0	8372.66	Gabapentinoids	Western Europe	0	0	0	0.95
	2009	Gabapentin Enacarbil	BELARUS	0	9433.16	Gabapentinoids	Eastern Europe	0	0	0	0.95
	2009	Gabapentin Enacarbil	BELGIUM	0	10859.9	Gabapentinoids	Western Europe	0	0	0	0.95
	2009	Gabapentin Enacarbil	BOSNIA AND HERZEGOVINA	0	3735.95	Gabapentinoids	Southern Europe	0	0	0	0.95
	2009	Gabapentin Enacarbil	BRAZIL	0	193887	Gabapentinoids	Central and South America and the Caribbean	0	0	0	0.95
	2009	Gabapentin Enacarbil	BULGARIA	0	7473.51	Gabapentinoids	Eastern Europe	0	0	0	0.95
	2009	Gabapentin Enacarbil	CANADA	0	33746.1	Gabapentinoids	Northern America	0	0	0	0.95
	2009	Gabapentin Enacarbil	CHILE	0	16886.2	Gabapentinoids	Central and South America and the Caribbean	0	0	0	0.95
	2009	Gabapentin Enacarbil	CHINA	0	1.36117e+06	Gabapentinoids	Eastern Asia	0	0	0	0.95
	2009	Gabapentin Enacarbil	COLOMBIA	0	44750.1	Gabapentinoids	Central and South America and the Caribbean	0	0	0	0.95
	2009	Gabapentin Enacarbil	CROATIA	0	4341.26	Gabapentinoids	Southern Europe	0	0	0	0.95
	2009	Gabapentin Enacarbil	CZECH REPUBLIC	0	10488.2	Gabapentinoids	Eastern Europe	0	0	0	0.95
	2009	Gabapentin Enacarbil	ECUADOR	0	14774.4	Gabapentinoids	Central and South America and the Caribbean	0	0	0	0.95
	2009	Gabapentin Enacarbil	EGYPT	0	81134.8	Gabapentinoids	Northern Africa	0	0	0	0.95
	2009	Gabapentin Enacarbil	ESTONIA	0	1336.14	Gabapentinoids	Northern Europe	0	0	0	0.95
	2009	Gabapentin Enacarbil	FINLAND	0	5342.27	Gabapentinoids	Northern Europe	0	0	0	0.95
	2009	Gabapentin Enacarbil	FRANCE	0	62542.9	Gabapentinoids	Western Europe	0	0	0	0.95
	2009	Gabapentin Enacarbil	GERMANY	0	80900	Gabapentinoids	Western Europe	0	0	0	0.95
	2009	Gabapentin Enacarbil	GREECE	0	10959.3	Gabapentinoids	Southern Europe	0	0	0	0.95
	2009	Gabapentin Enacarbil	HUNGARY	0	9959.44	Gabapentinoids	Eastern Europe	0	0	0	0.95
	2009	Gabapentin Enacarbil	INDIA	0	1.21773e+06	Gabapentinoids	Southern Asia	0	0	0	0.95
	2009	Gabapentin Enacarbil	IRELAND	0	4494.57	Gabapentinoids	Northern Europe	0	0	0	0.95
	2009	Gabapentin Enacarbil	ITALY	0	59105.6	Gabapentinoids	Southern Europe	0	0	0	0.95
	2009	Gabapentin Enacarbil	JORDAN	0	6893.26	Gabapentinoids	Western Asia	0	0	0	0.95
	2009	Gabapentin Enacarbil	KAZAKHSTAN	0	16043	Gabapentinoids	Central Asia	0	0	0	0.95
	2009	Gabapentin Enacarbil	KUWAIT	0	2821.04	Gabapentinoids	Western Asia	0	0	0	0.95
	2009	Gabapentin Enacarbil	LATVIA	0	2144.78	Gabapentinoids	Northern Europe	0	0	0	0.95
	2009	Gabapentin Enacarbil	LEBANON	0	4813.03	Gabapentinoids	Western Asia	0	0	0	0.95
	2009	Gabapentin Enacarbil	LITHUANIA	0	3167.27	Gabapentinoids	Northern Europe	0	0	0	0.95
	2009	Gabapentin Enacarbil	LUXEMBOURG	0	496.536	Gabapentinoids	Western Europe	0	0	0	0.95
	2009	Gabapentin Enacarbil	MEXICO	0	112464	Gabapentinoids	Central and South America and the Caribbean	0	0	0	0.95
	2009	Gabapentin Enacarbil	MOROCCO	0	31929.1	Gabapentinoids	Northern Africa	0	0	0	0.95
	2009	Gabapentin Enacarbil	NETHERLANDS	0	16626.4	Gabapentinoids	Western Europe	0	0	0	0.95
	2009	Gabapentin Enacarbil	NEW ZEALAND	0	4323.34	Gabapentinoids	Australia and New Zealand	0	0	0	0.95
	2009	Gabapentin Enacarbil	NORWAY	0	4826.85	Gabapentinoids	Northern Europe	0	0	0	0.95
	2009	Gabapentin Enacarbil	PAKISTAN	0	175526	Gabapentinoids	Southern Asia	0	0	0	0.95
	2009	Gabapentin Enacarbil	PERU	0	28792.7	Gabapentinoids	Central and South America and the Caribbean	0	0	0	0.95
	2009	Gabapentin Enacarbil	PHILIPPINES	0	92414.2	Gabapentinoids	South-eastern Asia	0	0	0	0.95
	2009	Gabapentin Enacarbil	POLAND	0	38351.9	Gabapentinoids	Eastern Europe	0	0	0	0.95
	2009	Gabapentin Enacarbil	PORTUGAL	0	10604.1	Gabapentinoids	Southern Europe	0	0	0	0.95
	2009	Gabapentin Enacarbil	ROMANIA	0	20638	Gabapentinoids	Eastern Europe	0	0	0	0.95
	2009	Gabapentin Enacarbil	RUSSIA	0	143327	Gabapentinoids	Eastern Europe	0	0	0	0.95
	2009	Gabapentin Enacarbil	SAUDI ARABIA	0	26630.3	Gabapentinoids	Western Asia	0	0	0	0.95
	2009	Gabapentin Enacarbil	SERBIA	0	9023.35	Gabapentinoids	Southern Europe	0	0	0	0.95
	2009	Gabapentin Enacarbil	SLOVAKIA	0	5401.15	Gabapentinoids	Eastern Europe	0	0	0	0.95
	2009	Gabapentin Enacarbil	SLOVENIA	0	2033.81	Gabapentinoids	Southern Europe	0	0	0	0.95
	2009	Gabapentin Enacarbil	SOUTH AFRICA	0	50477	Gabapentinoids	Southern Africa	0	0	0	0.95
	2009	Gabapentin Enacarbil	SOUTH KOREA	0	49347.4	Gabapentinoids	Eastern Asia	0	0	0	0.95
	2009	Gabapentin Enacarbil	SPAIN	0	46583.6	Gabapentinoids	Southern Europe	0	0	0	0.95
	2009	Gabapentin Enacarbil	SWEDEN	0	9313.08	Gabapentinoids	Northern Europe	0	0	0	0.95
	2009	Gabapentin Enacarbil	SWITZERLAND	0	7713.9	Gabapentinoids	Western Europe	0	0	0	0.95
	2009	Gabapentin Enacarbil	TAIWAN	0	23104.5	Gabapentinoids	Eastern Asia	0	0	0	0.95
	2009	Gabapentin Enacarbil	THAILAND	0	66866.8	Gabapentinoids	South-eastern Asia	0	0	0	0.95
	2009	Gabapentin Enacarbil	TUNISIA	0	10525.7	Gabapentinoids	Northern Africa	0	0	0	0.95
	2009	Gabapentin Enacarbil	TÜRKIYE	0	71321.4	Gabapentinoids	Western Asia	0	0	0	0.95
	2009	Gabapentin Enacarbil	UNITED ARAB EMIRATES	0	7917.37	Gabapentinoids	Western Asia	0	0	0	0.95
	2009	Gabapentin Enacarbil	UNITED KINGDOM	0	62828.6	Gabapentinoids	Northern Europe	0	0	0	0.95
	2009	Gabapentin Enacarbil	URUGUAY	0	3349.68	Gabapentinoids	Central and South America and the Caribbean	0	0	0	0.95
	2009	Gabapentin Enacarbil	VENEZUELA	0	28031	Gabapentinoids	Central and South America and the Caribbean	0	0	0	0.95
	2010	Gabapentin Enacarbil	ALGERIA	0	35977.5	Gabapentinoids	Northern Africa	0	0	0	0.95
	2010	Gabapentin Enacarbil	ARGENTINA	0	40895.8	Gabapentinoids	Central and South America and the Caribbean	0	0	0	0.95
	2010	Gabapentin Enacarbil	AUSTRALIA	0	22154.7	Gabapentinoids	Australia and New Zealand	0	0	0	0.95
	2010	Gabapentin Enacarbil	AUSTRIA	0	8409.94	Gabapentinoids	Western Europe	0	0	0	0.95
	2010	Gabapentin Enacarbil	BELARUS	0	9420.58	Gabapentinoids	Eastern Europe	0	0	0	0.95
	2010	Gabapentin Enacarbil	BELGIUM	0	10938.7	Gabapentinoids	Western Europe	0	0	0	0.95
	2010	Gabapentin Enacarbil	BOSNIA AND HERZEGOVINA	0	3705.48	Gabapentinoids	Southern Europe	0	0	0	0.95
	2010	Gabapentin Enacarbil	BRAZIL	0	195714	Gabapentinoids	Central and South America and the Caribbean	0	0	0	0.95
	2010	Gabapentin Enacarbil	BULGARIA	0	7425.01	Gabapentinoids	Eastern Europe	0	0	0	0.95
	2010	Gabapentin Enacarbil	CANADA	0	34147.6	Gabapentinoids	Northern America	0	0	0	0.95
	2010	Gabapentin Enacarbil	CHILE	0	17062.5	Gabapentinoids	Central and South America and the Caribbean	0	0	0	0.95
	2010	Gabapentin Enacarbil	CHINA	0	1.36881e+06	Gabapentinoids	Eastern Asia	0	0	0	0.95
	2010	Gabapentin Enacarbil	COLOMBIA	0	45222.7	Gabapentinoids	Central and South America and the Caribbean	0	0	0	0.95
	2010	Gabapentin Enacarbil	CROATIA	0	4328.16	Gabapentinoids	Southern Europe	0	0	0	0.95
	2010	Gabapentin Enacarbil	CZECH REPUBLIC	0	10536.5	Gabapentinoids	Eastern Europe	0	0	0	0.95
	2010	Gabapentin Enacarbil	ECUADOR	0	15011.1	Gabapentinoids	Central and South America and the Caribbean	0	0	0	0.95
	2010	Gabapentin Enacarbil	EGYPT	0	82761.2	Gabapentinoids	Northern Africa	0	0	0	0.95
	2010	Gabapentin Enacarbil	ESTONIA	0	1332.1	Gabapentinoids	Northern Europe	0	0	0	0.95
	2010	Gabapentin Enacarbil	FINLAND	0	5365.78	Gabapentinoids	Northern Europe	0	0	0	0.95
	2010	Gabapentin Enacarbil	FRANCE	0	62879.5	Gabapentinoids	Western Europe	0	0	0	0.95
	2010	Gabapentin Enacarbil	GERMANY	0	80827	Gabapentinoids	Western Europe	0	0	0	0.95
	2010	Gabapentin Enacarbil	GREECE	0	10887.6	Gabapentinoids	Southern Europe	0	0	0	0.95
	2010	Gabapentin Enacarbil	HUNGARY	0	9927.38	Gabapentinoids	Eastern Europe	0	0	0	0.95
	2010	Gabapentin Enacarbil	INDIA	0	1.23428e+06	Gabapentinoids	Southern Asia	0	0	0	0.95
	2010	Gabapentin Enacarbil	IRELAND	0	4554.33	Gabapentinoids	Northern Europe	0	0	0	0.95
	2010	Gabapentin Enacarbil	ITALY	0	59325.2	Gabapentinoids	Southern Europe	0	0	0	0.95
	2010	Gabapentin Enacarbil	JORDAN	0	7261.54	Gabapentinoids	Western Asia	0	0	0	0.95
	2010	Gabapentin Enacarbil	KAZAKHSTAN	0	16252.3	Gabapentinoids	Central Asia	0	0	0	0.95
	2010	Gabapentin Enacarbil	KUWAIT	0	2991.88	Gabapentinoids	Western Asia	0	0	0	0.95
	2010	Gabapentin Enacarbil	LATVIA	0	2118.86	Gabapentinoids	Northern Europe	0	0	0	0.95
	2010	Gabapentin Enacarbil	LEBANON	0	4953.06	Gabapentinoids	Western Asia	0	0	0	0.95
	2010	Gabapentin Enacarbil	LITHUANIA	0	3123.82	Gabapentinoids	Northern Europe	0	0	0	0.95
	2010	Gabapentin Enacarbil	LUXEMBOURG	0	507.89	Gabapentinoids	Western Europe	0	0	0	0.95
	2010	Gabapentin Enacarbil	MEXICO	0	114093	Gabapentinoids	Central and South America and the Caribbean	0	0	0	0.95
	2010	Gabapentin Enacarbil	MOROCCO	0	32343.4	Gabapentinoids	Northern Africa	0	0	0	0.95
	2010	Gabapentin Enacarbil	NETHERLANDS	0	16682.9	Gabapentinoids	Western Europe	0	0	0	0.95
	2010	Gabapentin Enacarbil	NEW ZEALAND	0	4370.06	Gabapentinoids	Australia and New Zealand	0	0	0	0.95
	2010	Gabapentin Enacarbil	NORWAY	0	4885.88	Gabapentinoids	Northern Europe	0	0	0	0.95
	2010	Gabapentin Enacarbil	PAKISTAN	0	179425	Gabapentinoids	Southern Asia	0	0	0	0.95
	2010	Gabapentin Enacarbil	PERU	0	29027.7	Gabapentinoids	Central and South America and the Caribbean	0	0	0	0.95
	2010	Gabapentin Enacarbil	PHILIPPINES	0	93966.8	Gabapentinoids	South-eastern Asia	0	0	0	0.95
	2010	Gabapentin Enacarbil	POLAND	0	38329.8	Gabapentinoids	Eastern Europe	0	0	0	0.95
	2010	Gabapentin Enacarbil	PORTUGAL	0	10596.1	Gabapentinoids	Southern Europe	0	0	0	0.95
	2010	Gabapentin Enacarbil	ROMANIA	0	20471.9	Gabapentinoids	Eastern Europe	0	0	0	0.95
	2010	Gabapentin Enacarbil	RUSSIA	0	143479	Gabapentinoids	Eastern Europe	0	0	0	0.95
	2010	Gabapentin Enacarbil	SAUDI ARABIA	0	27421.5	Gabapentinoids	Western Asia	0	0	0	0.95
	2010	Gabapentin Enacarbil	SERBIA	0	8991.26	Gabapentinoids	Southern Europe	0	0	0	0.95
	2010	Gabapentin Enacarbil	SLOVAKIA	0	5404.29	Gabapentinoids	Eastern Europe	0	0	0	0.95
	2010	Gabapentin Enacarbil	SLOVENIA	0	2043.34	Gabapentinoids	Southern Europe	0	0	0	0.95
	2010	Gabapentin Enacarbil	SOUTH AFRICA	0	51217	Gabapentinoids	Southern Africa	0	0	0	0.95
	2010	Gabapentin Enacarbil	SOUTH KOREA	0	49545.6	Gabapentinoids	Eastern Asia	0	0	0	0.95
	2010	Gabapentin Enacarbil	SPAIN	0	46931	Gabapentinoids	Southern Europe	0	0	0	0.95
	2010	Gabapentin Enacarbil	SWEDEN	0	9390.16	Gabapentinoids	Northern Europe	0	0	0	0.95
	2010	Gabapentin Enacarbil	SWITZERLAND	0	7808.67	Gabapentinoids	Western Europe	0	0	0	0.95
	2010	Gabapentin Enacarbil	TAIWAN	0	23187.6	Gabapentinoids	Eastern Asia	0	0	0	0.95
	2010	Gabapentin Enacarbil	THAILAND	0	67195	Gabapentinoids	South-eastern Asia	0	0	0	0.95
	2010	Gabapentin Enacarbil	TUNISIA	0	10635.2	Gabapentinoids	Northern Africa	0	0	0	0.95
	2010	Gabapentin Enacarbil	TÜRKIYE	0	72327	Gabapentinoids	Western Asia	0	0	0	0.95
	2010	Gabapentin Enacarbil	UNITED ARAB EMIRATES	0	8550	Gabapentinoids	Western Asia	0	0	0	0.95
	2010	Gabapentin Enacarbil	UNITED KINGDOM	0	63459.8	Gabapentinoids	Northern Europe	0	0	0	0.95
	2010	Gabapentin Enacarbil	URUGUAY	0	3359.27	Gabapentinoids	Central and South America and the Caribbean	0	0	0	0.95
	2010	Gabapentin Enacarbil	VENEZUELA	0	28439.9	Gabapentinoids	Central and South America and the Caribbean	0	0	0	0.95
	2011	Gabapentin Enacarbil	ALGERIA	0	36661.4	Gabapentinoids	Northern Africa	0	0	0	0.95
	2011	Gabapentin Enacarbil	ARGENTINA	0	41320.5	Gabapentinoids	Central and South America and the Caribbean	0	0	0	0.95
	2011	Gabapentin Enacarbil	AUSTRALIA	0	22538	Gabapentinoids	Australia and New Zealand	0	0	0	0.95
	2011	Gabapentin Enacarbil	AUSTRIA	0	8453.5	Gabapentinoids	Western Europe	0	0	0	0.95
	2011	Gabapentin Enacarbil	BELARUS	0	9415.32	Gabapentinoids	Eastern Europe	0	0	0	0.95
	2011	Gabapentin Enacarbil	BELGIUM	0	11013.9	Gabapentinoids	Western Europe	0	0	0	0.95
	2011	Gabapentin Enacarbil	BOSNIA AND HERZEGOVINA	0	3661.17	Gabapentinoids	Southern Europe	0	0	0	0.95
	2011	Gabapentin Enacarbil	BRAZIL	0	197515	Gabapentinoids	Central and South America and the Caribbean	0	0	0	0.95
	2011	Gabapentin Enacarbil	BULGARIA	0	7378.65	Gabapentinoids	Eastern Europe	0	0	0	0.95
	2011	Gabapentin Enacarbil	CANADA	0	34539.2	Gabapentinoids	Northern America	0	0	0	0.95
	2011	Gabapentin Enacarbil	CHILE	0	17233.6	Gabapentinoids	Central and South America and the Caribbean	0	0	0	0.95
	2011	Gabapentin Enacarbil	CHINA	0	1.3765e+06	Gabapentinoids	Eastern Asia	0	0	0	0.95
	2011	Gabapentin Enacarbil	COLOMBIA	0	45662.7	Gabapentinoids	Central and South America and the Caribbean	0	0	0	0.95
	2011	Gabapentin Enacarbil	CROATIA	0	4313.1	Gabapentinoids	Southern Europe	0	0	0	0.95
	2011	Gabapentin Enacarbil	CZECH REPUBLIC	0	10566.5	Gabapentinoids	Eastern Europe	0	0	0	0.95
	2011	Gabapentin Enacarbil	ECUADOR	0	15243.9	Gabapentinoids	Central and South America and the Caribbean	0	0	0	0.95
	2011	Gabapentin Enacarbil	EGYPT	0	84529.3	Gabapentinoids	Northern Africa	0	0	0	0.95
	2011	Gabapentin Enacarbil	ESTONIA	0	1327.7	Gabapentinoids	Northern Europe	0	0	0	0.95
	2011	Gabapentin Enacarbil	FINLAND	0	5390.04	Gabapentinoids	Northern Europe	0	0	0	0.95
	2011	Gabapentin Enacarbil	FRANCE	0	63222.2	Gabapentinoids	Western Europe	0	0	0	0.95
	2011	Gabapentin Enacarbil	GERMANY	0	80855.6	Gabapentinoids	Western Europe	0	0	0	0.95
	2011	Gabapentin Enacarbil	GREECE	0	10829.1	Gabapentinoids	Southern Europe	0	0	0	0.95
	2011	Gabapentin Enacarbil	HUNGARY	0	9895.69	Gabapentinoids	Eastern Europe	0	0	0	0.95
	2011	Gabapentin Enacarbil	INDIA	0	1.25029e+06	Gabapentinoids	Southern Asia	0	0	0	0.95
	2011	Gabapentin Enacarbil	IRELAND	0	4591.11	Gabapentinoids	Northern Europe	0	0	0	0.95
	2011	Gabapentin Enacarbil	ITALY	0	59589.1	Gabapentinoids	Southern Europe	0	0	0	0.95
	2011	Gabapentin Enacarbil	JORDAN	0	7662.86	Gabapentinoids	Western Asia	0	0	0	0.95
	2011	Gabapentin Enacarbil	KAZAKHSTAN	0	16490.7	Gabapentinoids	Central Asia	0	0	0	0.95
	2011	Gabapentin Enacarbil	KUWAIT	0	3168.05	Gabapentinoids	Western Asia	0	0	0	0.95
	2011	Gabapentin Enacarbil	LATVIA	0	2093.61	Gabapentinoids	Northern Europe	0	0	0	0.95
	2011	Gabapentin Enacarbil	LEBANON	0	5202.02	Gabapentinoids	Western Asia	0	0	0	0.95
	2011	Gabapentin Enacarbil	LITHUANIA	0	3083.4	Gabapentinoids	Northern Europe	0	0	0	0.95
	2011	Gabapentin Enacarbil	LUXEMBOURG	0	519.312	Gabapentinoids	Western Europe	0	0	0	0.95
	2011	Gabapentin Enacarbil	MEXICO	0	115695	Gabapentinoids	Central and South America and the Caribbean	0	0	0	0.95
	2011	Gabapentin Enacarbil	MOROCCO	0	32781.9	Gabapentinoids	Northern Africa	0	0	0	0.95
	2011	Gabapentin Enacarbil	NETHERLANDS	0	16738.2	Gabapentinoids	Western Europe	0	0	0	0.95
	2011	Gabapentin Enacarbil	NEW ZEALAND	0	4418.67	Gabapentinoids	Australia and New Zealand	0	0	0	0.95
	2011	Gabapentin Enacarbil	NORWAY	0	4948.34	Gabapentinoids	Northern Europe	0	0	0	0.95
	2011	Gabapentin Enacarbil	PAKISTAN	0	183340	Gabapentinoids	Southern Asia	0	0	0	0.95
	2011	Gabapentin Enacarbil	PERU	0	29264.3	Gabapentinoids	Central and South America and the Caribbean	0	0	0	0.95
	2011	Gabapentin Enacarbil	PHILIPPINES	0	95570	Gabapentinoids	South-eastern Asia	0	0	0	0.95
	2011	Gabapentin Enacarbil	POLAND	0	38286.8	Gabapentinoids	Eastern Europe	0	0	0	0.95
	2011	Gabapentin Enacarbil	PORTUGAL	0	10569.4	Gabapentinoids	Southern Europe	0	0	0	0.95
	2011	Gabapentin Enacarbil	ROMANIA	0	20336.7	Gabapentinoids	Eastern Europe	0	0	0	0.95
	2011	Gabapentin Enacarbil	RUSSIA	0	143703	Gabapentinoids	Eastern Europe	0	0	0	0.95
	2011	Gabapentin Enacarbil	SAUDI ARABIA	0	28267.6	Gabapentinoids	Western Asia	0	0	0	0.95
	2011	Gabapentin Enacarbil	SERBIA	0	8963.76	Gabapentinoids	Southern Europe	0	0	0	0.95
	2011	Gabapentin Enacarbil	SLOVAKIA	0	5408.93	Gabapentinoids	Eastern Europe	0	0	0	0.95
	2011	Gabapentin Enacarbil	SLOVENIA	0	2051.28	Gabapentinoids	Southern Europe	0	0	0	0.95
	2011	Gabapentin Enacarbil	SOUTH AFRICA	0	52003.8	Gabapentinoids	Southern Africa	0	0	0	0.95
	2011	Gabapentin Enacarbil	SOUTH KOREA	0	49786.2	Gabapentinoids	Eastern Asia	0	0	0	0.95
	2011	Gabapentin Enacarbil	SPAIN	0	47084.2	Gabapentinoids	Southern Europe	0	0	0	0.95
	2011	Gabapentin Enacarbil	SWEDEN	0	9466.7	Gabapentinoids	Northern Europe	0	0	0	0.95
	2011	Gabapentin Enacarbil	SWITZERLAND	0	7906.99	Gabapentinoids	Western Europe	0	0	0	0.95
	2011	Gabapentin Enacarbil	TAIWAN	0	23268.8	Gabapentinoids	Eastern Asia	0	0	0	0.95
	2011	Gabapentin Enacarbil	THAILAND	0	67518.4	Gabapentinoids	South-eastern Asia	0	0	0	0.95
	2011	Gabapentin Enacarbil	TUNISIA	0	10741.9	Gabapentinoids	Northern Africa	0	0	0	0.95
	2011	Gabapentin Enacarbil	TÜRKIYE	0	73443.3	Gabapentinoids	Western Asia	0	0	0	0.95
	2011	Gabapentin Enacarbil	UNITED ARAB EMIRATES	0	8946.78	Gabapentinoids	Western Asia	0	0	0	0.95
	2011	Gabapentin Enacarbil	UNITED KINGDOM	0	64021.9	Gabapentinoids	Northern Europe	0	0	0	0.95
	2011	Gabapentin Enacarbil	URUGUAY	0	3368.93	Gabapentinoids	Central and South America and the Caribbean	0	0	0	0.95
	2011	Gabapentin Enacarbil	VENEZUELA	0	28887.9	Gabapentinoids	Central and South America and the Caribbean	0	0	0	0.95
	2012	Gabapentin Enacarbil	ALGERIA	0	37383.9	Gabapentinoids	Northern Africa	0	0	0	0.95
	2012	Gabapentin Enacarbil	ARGENTINA	0	41755.2	Gabapentinoids	Central and South America and the Caribbean	0	0	0	0.95
	2012	Gabapentin Enacarbil	AUSTRALIA	0	22904	Gabapentinoids	Australia and New Zealand	0	0	0	0.95
	2012	Gabapentin Enacarbil	AUSTRIA	0	8502.23	Gabapentinoids	Western Europe	0	0	0	0.95
	2012	Gabapentin Enacarbil	BELARUS	0	9417.05	Gabapentinoids	Eastern Europe	0	0	0	0.95
	2012	Gabapentin Enacarbil	BELGIUM	0	11085.4	Gabapentinoids	Western Europe	0	0	0	0.95
	2012	Gabapentin Enacarbil	BOSNIA AND HERZEGOVINA	0	3604.97	Gabapentinoids	Southern Europe	0	0	0	0.95
	2012	Gabapentin Enacarbil	BRAZIL	0	199287	Gabapentinoids	Central and South America and the Caribbean	0	0	0	0.95
	2012	Gabapentin Enacarbil	BULGARIA	0	7334.01	Gabapentinoids	Eastern Europe	0	0	0	0.95
	2012	Gabapentin Enacarbil	CANADA	0	34922	Gabapentinoids	Northern America	0	0	0	0.95
	2012	Gabapentin Enacarbil	CHILE	0	17400.4	Gabapentinoids	Central and South America and the Caribbean	0	0	0	0.95
	2012	Gabapentin Enacarbil	CHINA	0	1.38421e+06	Gabapentinoids	Eastern Asia	0	0	0	0.95
	2012	Gabapentin Enacarbil	COLOMBIA	0	46075.7	Gabapentinoids	Central and South America and the Caribbean	0	0	0	0.95
	2012	Gabapentin Enacarbil	CROATIA	0	4295.87	Gabapentinoids	Southern Europe	0	0	0	0.95
	2012	Gabapentin Enacarbil	CZECH REPUBLIC	0	10581.3	Gabapentinoids	Eastern Europe	0	0	0	0.95
	2012	Gabapentin Enacarbil	ECUADOR	0	15474.1	Gabapentinoids	Central and South America and the Caribbean	0	0	0	0.95
	2012	Gabapentin Enacarbil	EGYPT	0	86422.2	Gabapentinoids	Northern Africa	0	0	0	0.95
	2012	Gabapentin Enacarbil	ESTONIA	0	1323.16	Gabapentinoids	Northern Europe	0	0	0	0.95
	2012	Gabapentin Enacarbil	FINLAND	0	5414.77	Gabapentinoids	Northern Europe	0	0	0	0.95
	2012	Gabapentin Enacarbil	FRANCE	0	63564.2	Gabapentinoids	Western Europe	0	0	0	0.95
	2012	Gabapentin Enacarbil	GERMANY	0	80972.6	Gabapentinoids	Western Europe	0	0	0	0.95
	2012	Gabapentin Enacarbil	GREECE	0	10781.1	Gabapentinoids	Southern Europe	0	0	0	0.95
	2012	Gabapentin Enacarbil	HUNGARY	0	9864.36	Gabapentinoids	Eastern Europe	0	0	0	0.95
	2012	Gabapentin Enacarbil	INDIA	0	1.26578e+06	Gabapentinoids	Southern Asia	0	0	0	0.95
	2012	Gabapentin Enacarbil	IRELAND	0	4608.2	Gabapentinoids	Northern Europe	0	0	0	0.95
	2012	Gabapentin Enacarbil	ITALY	0	59879.5	Gabapentinoids	Southern Europe	0	0	0	0.95
	2012	Gabapentin Enacarbil	JORDAN	0	8089.96	Gabapentinoids	Western Asia	0	0	0	0.95
	2012	Gabapentin Enacarbil	KAZAKHSTAN	0	16751.5	Gabapentinoids	Central Asia	0	0	0	0.95
	2012	Gabapentin Enacarbil	KUWAIT	0	3348.85	Gabapentinoids	Western Asia	0	0	0	0.95
	2012	Gabapentin Enacarbil	LATVIA	0	2069.02	Gabapentinoids	Northern Europe	0	0	0	0.95
	2012	Gabapentin Enacarbil	LEBANON	0	5537.62	Gabapentinoids	Western Asia	0	0	0	0.95
	2012	Gabapentin Enacarbil	LITHUANIA	0	3045.56	Gabapentinoids	Northern Europe	0	0	0	0.95
	2012	Gabapentin Enacarbil	LUXEMBOURG	0	530.855	Gabapentinoids	Western Europe	0	0	0	0.95
	2012	Gabapentin Enacarbil	MEXICO	0	117274	Gabapentinoids	Central and South America and the Caribbean	0	0	0	0.95
	2012	Gabapentin Enacarbil	MOROCCO	0	33241.9	Gabapentinoids	Northern Africa	0	0	0	0.95
	2012	Gabapentin Enacarbil	NETHERLANDS	0	16791.8	Gabapentinoids	Western Europe	0	0	0	0.95
	2012	Gabapentin Enacarbil	NEW ZEALAND	0	4468.46	Gabapentinoids	Australia and New Zealand	0	0	0	0.95
	2012	Gabapentin Enacarbil	NORWAY	0	5013.72	Gabapentinoids	Northern Europe	0	0	0	0.95
	2012	Gabapentin Enacarbil	PAKISTAN	0	187280	Gabapentinoids	Southern Asia	0	0	0	0.95
	2012	Gabapentin Enacarbil	PERU	0	29506.8	Gabapentinoids	Central and South America and the Caribbean	0	0	0	0.95
	2012	Gabapentin Enacarbil	PHILIPPINES	0	97212.6	Gabapentinoids	South-eastern Asia	0	0	0	0.95
	2012	Gabapentin Enacarbil	POLAND	0	38227	Gabapentinoids	Eastern Europe	0	0	0	0.95
	2012	Gabapentin Enacarbil	PORTUGAL	0	10526.3	Gabapentinoids	Southern Europe	0	0	0	0.95
	2012	Gabapentin Enacarbil	ROMANIA	0	20227.5	Gabapentinoids	Eastern Europe	0	0	0	0.95
	2012	Gabapentin Enacarbil	RUSSIA	0	143994	Gabapentinoids	Eastern Europe	0	0	0	0.95
	2012	Gabapentin Enacarbil	SAUDI ARABIA	0	29154.9	Gabapentinoids	Western Asia	0	0	0	0.95
	2012	Gabapentin Enacarbil	SERBIA	0	8940.12	Gabapentinoids	Southern Europe	0	0	0	0.95
	2012	Gabapentin Enacarbil	SLOVAKIA	0	5414.89	Gabapentinoids	Eastern Europe	0	0	0	0.95
	2012	Gabapentin Enacarbil	SLOVENIA	0	2057.83	Gabapentinoids	Southern Europe	0	0	0	0.95
	2012	Gabapentin Enacarbil	SOUTH AFRICA	0	52832.7	Gabapentinoids	Southern Africa	0	0	0	0.95
	2012	Gabapentin Enacarbil	SOUTH KOREA	0	50060.6	Gabapentinoids	Eastern Asia	0	0	0	0.95
	2012	Gabapentin Enacarbil	SPAIN	0	47063.1	Gabapentinoids	Southern Europe	0	0	0	0.95
	2012	Gabapentin Enacarbil	SWEDEN	0	9542.82	Gabapentinoids	Northern Europe	0	0	0	0.95
	2012	Gabapentin Enacarbil	SWITZERLAND	0	8008.01	Gabapentinoids	Western Europe	0	0	0	0.95
	2012	Gabapentin Enacarbil	TAIWAN	0	23346.9	Gabapentinoids	Eastern Asia	0	0	0	0.95
	2012	Gabapentin Enacarbil	THAILAND	0	67836	Gabapentinoids	South-eastern Asia	0	0	0	0.95
	2012	Gabapentin Enacarbil	TUNISIA	0	10847	Gabapentinoids	Northern Africa	0	0	0	0.95
	2012	Gabapentin Enacarbil	TÜRKIYE	0	74651	Gabapentinoids	Western Asia	0	0	0	0.95
	2012	Gabapentin Enacarbil	UNITED ARAB EMIRATES	0	9141.6	Gabapentinoids	Western Asia	0	0	0	0.95
	2012	Gabapentin Enacarbil	UNITED KINGDOM	0	64525.3	Gabapentinoids	Northern Europe	0	0	0	0.95
	2012	Gabapentin Enacarbil	URUGUAY	0	3378.97	Gabapentinoids	Central and South America and the Caribbean	0	0	0	0.95
	2012	Gabapentin Enacarbil	VENEZUELA	0	29360.8	Gabapentinoids	Central and South America and the Caribbean	0	0	0	0.95
	2013	Gabapentin Enacarbil	ALGERIA	0	38140.1	Gabapentinoids	Northern Africa	0	0	0	0.95
	2013	Gabapentin Enacarbil	ARGENTINA	0	42196	Gabapentinoids	Central and South America and the Caribbean	0	0	0	0.95
	2013	Gabapentin Enacarbil	AUSTRALIA	0	23254.9	Gabapentinoids	Australia and New Zealand	0	0	0	0.95
	2013	Gabapentin Enacarbil	AUSTRIA	0	8556.19	Gabapentinoids	Western Europe	0	0	0	0.95
	2013	Gabapentin Enacarbil	BELARUS	0	9423.5	Gabapentinoids	Eastern Europe	0	0	0	0.95
	2013	Gabapentin Enacarbil	BELGIUM	0	11154	Gabapentinoids	Western Europe	0	0	0	0.95
	2013	Gabapentin Enacarbil	BOSNIA AND HERZEGOVINA	0	3542.6	Gabapentinoids	Southern Europe	0	0	0	0.95
	2013	Gabapentin Enacarbil	BRAZIL	0	201036	Gabapentinoids	Central and South America and the Caribbean	0	0	0	0.95
	2013	Gabapentin Enacarbil	BULGARIA	0	7290.09	Gabapentinoids	Eastern Europe	0	0	0	0.95
	2013	Gabapentin Enacarbil	CANADA	0	35296.5	Gabapentinoids	Northern America	0	0	0	0.95
	2013	Gabapentin Enacarbil	CHILE	0	17571.5	Gabapentinoids	Central and South America and the Caribbean	0	0	0	0.95
	2013	Gabapentin Enacarbil	CHINA	0	1.39188e+06	Gabapentinoids	Eastern Asia	0	0	0	0.95
	2013	Gabapentin Enacarbil	COLOMBIA	0	46495.5	Gabapentinoids	Central and South America and the Caribbean	0	0	0	0.95
	2013	Gabapentin Enacarbil	CROATIA	0	4276.59	Gabapentinoids	Southern Europe	0	0	0	0.95
	2013	Gabapentin Enacarbil	CZECH REPUBLIC	0	10586.5	Gabapentinoids	Eastern Europe	0	0	0	0.95
	2013	Gabapentin Enacarbil	ECUADOR	0	15707.5	Gabapentinoids	Central and South America and the Caribbean	0	0	0	0.95
	2013	Gabapentin Enacarbil	EGYPT	0	88404.7	Gabapentinoids	Northern Africa	0	0	0	0.95
	2013	Gabapentin Enacarbil	ESTONIA	0	1319.07	Gabapentinoids	Northern Europe	0	0	0	0.95
	2013	Gabapentin Enacarbil	FINLAND	0	5438.98	Gabapentinoids	Northern Europe	0	0	0	0.95
	2013	Gabapentin Enacarbil	FRANCE	0	63893.5	Gabapentinoids	Western Europe	0	0	0	0.95
	2013	Gabapentin Enacarbil	GERMANY	0	81174.4	Gabapentinoids	Western Europe	0	0	0	0.95
	2013	Gabapentin Enacarbil	GREECE	0	10740.5	Gabapentinoids	Southern Europe	0	0	0	0.95
	2013	Gabapentin Enacarbil	HUNGARY	0	9833.92	Gabapentinoids	Eastern Europe	0	0	0	0.95
	2013	Gabapentin Enacarbil	INDIA	0	1.28084e+06	Gabapentinoids	Southern Asia	0	0	0	0.95
	2013	Gabapentin Enacarbil	IRELAND	0	4615.43	Gabapentinoids	Northern Europe	0	0	0	0.95
	2013	Gabapentin Enacarbil	ITALY	0	60166.8	Gabapentinoids	Southern Europe	0	0	0	0.95
	2013	Gabapentin Enacarbil	JORDAN	0	8518.99	Gabapentinoids	Western Asia	0	0	0	0.95
	2013	Gabapentin Enacarbil	KAZAKHSTAN	0	17026.1	Gabapentinoids	Central Asia	0	0	0	0.95
	2013	Gabapentin Enacarbil	KUWAIT	0	3526.38	Gabapentinoids	Western Asia	0	0	0	0.95
	2013	Gabapentin Enacarbil	LATVIA	0	2044.95	Gabapentinoids	Northern Europe	0	0	0	0.95
	2013	Gabapentin Enacarbil	LEBANON	0	5913.02	Gabapentinoids	Western Asia	0	0	0	0.95
	2013	Gabapentin Enacarbil	LITHUANIA	0	3008.94	Gabapentinoids	Northern Europe	0	0	0	0.95
	2013	Gabapentin Enacarbil	LUXEMBOURG	0	542.554	Gabapentinoids	Western Europe	0	0	0	0.95
	2013	Gabapentin Enacarbil	MEXICO	0	118827	Gabapentinoids	Central and South America and the Caribbean	0	0	0	0.95
	2013	Gabapentin Enacarbil	MOROCCO	0	33715.7	Gabapentinoids	Northern Africa	0	0	0	0.95
	2013	Gabapentin Enacarbil	NETHERLANDS	0	16843.5	Gabapentinoids	Western Europe	0	0	0	0.95
	2013	Gabapentin Enacarbil	NEW ZEALAND	0	4518.52	Gabapentinoids	Australia and New Zealand	0	0	0	0.95
	2013	Gabapentin Enacarbil	NORWAY	0	5079.46	Gabapentinoids	Northern Europe	0	0	0	0.95
	2013	Gabapentin Enacarbil	PAKISTAN	0	191261	Gabapentinoids	Southern Asia	0	0	0	0.95
	2013	Gabapentin Enacarbil	PERU	0	29774	Gabapentinoids	Central and South America and the Caribbean	0	0	0	0.95
	2013	Gabapentin Enacarbil	PHILIPPINES	0	98871.6	Gabapentinoids	South-eastern Asia	0	0	0	0.95
	2013	Gabapentin Enacarbil	POLAND	0	38158	Gabapentinoids	Eastern Europe	0	0	0	0.95
	2013	Gabapentin Enacarbil	PORTUGAL	0	10473	Gabapentinoids	Southern Europe	0	0	0	0.95
	2013	Gabapentin Enacarbil	ROMANIA	0	20132.8	Gabapentinoids	Eastern Europe	0	0	0	0.95
	2013	Gabapentin Enacarbil	RUSSIA	0	144325	Gabapentinoids	Eastern Europe	0	0	0	0.95
	2013	Gabapentin Enacarbil	SAUDI ARABIA	0	30052.1	Gabapentinoids	Western Asia	0	0	0	0.95
	2013	Gabapentin Enacarbil	SERBIA	0	8918.89	Gabapentinoids	Southern Europe	0	0	0	0.95
	2013	Gabapentin Enacarbil	SLOVAKIA	0	5421.72	Gabapentinoids	Eastern Europe	0	0	0	0.95
	2013	Gabapentin Enacarbil	SLOVENIA	0	2063.12	Gabapentinoids	Southern Europe	0	0	0	0.95
	2013	Gabapentin Enacarbil	SOUTH AFRICA	0	53687.1	Gabapentinoids	Southern Africa	0	0	0	0.95
	2013	Gabapentin Enacarbil	SOUTH KOREA	0	50345.7	Gabapentinoids	Eastern Asia	0	0	0	0.95
	2013	Gabapentin Enacarbil	SPAIN	0	46930.6	Gabapentinoids	Southern Europe	0	0	0	0.95
	2013	Gabapentin Enacarbil	SWEDEN	0	9618.02	Gabapentinoids	Northern Europe	0	0	0	0.95
	2013	Gabapentin Enacarbil	SWITZERLAND	0	8108.88	Gabapentinoids	Western Europe	0	0	0	0.95
	2013	Gabapentin Enacarbil	TAIWAN	0	23421.6	Gabapentinoids	Eastern Asia	0	0	0	0.95
	2013	Gabapentin Enacarbil	THAILAND	0	68144.5	Gabapentinoids	South-eastern Asia	0	0	0	0.95
	2013	Gabapentin Enacarbil	TUNISIA	0	10952.9	Gabapentinoids	Northern Africa	0	0	0	0.95
	2013	Gabapentin Enacarbil	TÜRKIYE	0	75925.5	Gabapentinoids	Western Asia	0	0	0	0.95
	2013	Gabapentin Enacarbil	UNITED ARAB EMIRATES	0	9197.91	Gabapentinoids	Western Asia	0	0	0	0.95
	2013	Gabapentin Enacarbil	UNITED KINGDOM	0	64984	Gabapentinoids	Northern Europe	0	0	0	0.95
	2013	Gabapentin Enacarbil	URUGUAY	0	3389.44	Gabapentinoids	Central and South America and the Caribbean	0	0	0	0.95
	2013	Gabapentin Enacarbil	VENEZUELA	0	29781	Gabapentinoids	Central and South America and the Caribbean	0	0	0	0.95
	2014	Gabapentin Enacarbil	ALGERIA	0	38923.7	Gabapentinoids	Northern Africa	0	0	0	0.95
	2014	Gabapentin Enacarbil	ARGENTINA	0	42637.5	Gabapentinoids	Central and South America and the Caribbean	0	0	0	0.95
	2014	Gabapentin Enacarbil	AUSTRALIA	0	23596.4	Gabapentinoids	Australia and New Zealand	0	0	0	0.95
	2014	Gabapentin Enacarbil	AUSTRIA	0	8615.2	Gabapentinoids	Western Europe	0	0	0	0.95
	2014	Gabapentin Enacarbil	BELARUS	0	9431.74	Gabapentinoids	Eastern Europe	0	0	0	0.95
	2014	Gabapentin Enacarbil	BELGIUM	0	11221.2	Gabapentinoids	Western Europe	0	0	0	0.95
	2014	Gabapentin Enacarbil	BOSNIA AND HERZEGOVINA	0	3482.11	Gabapentinoids	Southern Europe	0	0	0	0.95
	2014	Gabapentin Enacarbil	BRAZIL	0	202764	Gabapentinoids	Central and South America and the Caribbean	0	0	0	0.95
	2014	Gabapentin Enacarbil	BULGARIA	0	7245.65	Gabapentinoids	Eastern Europe	0	0	0	0.95
	2014	Gabapentin Enacarbil	CANADA	0	35664.3	Gabapentinoids	Northern America	0	0	0	0.95
	2014	Gabapentin Enacarbil	CHILE	0	17759	Gabapentinoids	Central and South America and the Caribbean	0	0	0	0.95
	2014	Gabapentin Enacarbil	CHINA	0	1.39945e+06	Gabapentinoids	Eastern Asia	0	0	0	0.95
	2014	Gabapentin Enacarbil	COLOMBIA	0	46967.7	Gabapentinoids	Central and South America and the Caribbean	0	0	0	0.95
	2014	Gabapentin Enacarbil	CROATIA	0	4255.52	Gabapentinoids	Southern Europe	0	0	0	0.95
	2014	Gabapentin Enacarbil	CZECH REPUBLIC	0	10591.1	Gabapentinoids	Eastern Europe	0	0	0	0.95
	2014	Gabapentin Enacarbil	ECUADOR	0	15951.8	Gabapentinoids	Central and South America and the Caribbean	0	0	0	0.95
	2014	Gabapentin Enacarbil	EGYPT	0	90424.7	Gabapentinoids	Northern Africa	0	0	0	0.95
	2014	Gabapentin Enacarbil	ESTONIA	0	1316.27	Gabapentinoids	Northern Europe	0	0	0	0.95
	2014	Gabapentin Enacarbil	FINLAND	0	5461.41	Gabapentinoids	Northern Europe	0	0	0	0.95
	2014	Gabapentin Enacarbil	FRANCE	0	64193.6	Gabapentinoids	Western Europe	0	0	0	0.95
	2014	Gabapentin Enacarbil	GERMANY	0	81450.4	Gabapentinoids	Western Europe	0	0	0	0.95
	2014	Gabapentin Enacarbil	GREECE	0	10701.5	Gabapentinoids	Southern Europe	0	0	0	0.95
	2014	Gabapentin Enacarbil	HUNGARY	0	9804.99	Gabapentinoids	Eastern Europe	0	0	0	0.95
	2014	Gabapentin Enacarbil	INDIA	0	1.2956e+06	Gabapentinoids	Southern Asia	0	0	0	0.95
	2014	Gabapentin Enacarbil	IRELAND	0	4626.85	Gabapentinoids	Northern Europe	0	0	0	0.95
	2014	Gabapentin Enacarbil	ITALY	0	60409.6	Gabapentinoids	Southern Europe	0	0	0	0.95
	2014	Gabapentin Enacarbil	JORDAN	0	8918.82	Gabapentinoids	Western Asia	0	0	0	0.95
	2014	Gabapentin Enacarbil	KAZAKHSTAN	0	17302.6	Gabapentinoids	Central Asia	0	0	0	0.95
	2014	Gabapentin Enacarbil	KUWAIT	0	3690.94	Gabapentinoids	Western Asia	0	0	0	0.95
	2014	Gabapentin Enacarbil	LATVIA	0	2021.22	Gabapentinoids	Northern Europe	0	0	0	0.95
	2014	Gabapentin Enacarbil	LEBANON	0	6261.05	Gabapentinoids	Western Asia	0	0	0	0.95
	2014	Gabapentin Enacarbil	LITHUANIA	0	2971.5	Gabapentinoids	Northern Europe	0	0	0	0.95
	2014	Gabapentin Enacarbil	LUXEMBOURG	0	554.512	Gabapentinoids	Western Europe	0	0	0	0.95
	2014	Gabapentin Enacarbil	MEXICO	0	120355	Gabapentinoids	Central and South America and the Caribbean	0	0	0	0.95
	2014	Gabapentin Enacarbil	MOROCCO	0	34192.4	Gabapentinoids	Northern Africa	0	0	0	0.95
	2014	Gabapentin Enacarbil	NETHERLANDS	0	16892.5	Gabapentinoids	Western Europe	0	0	0	0.95
	2014	Gabapentin Enacarbil	NEW ZEALAND	0	4567.52	Gabapentinoids	Australia and New Zealand	0	0	0	0.95
	2014	Gabapentin Enacarbil	NORWAY	0	5142.27	Gabapentinoids	Northern Europe	0	0	0	0.95
	2014	Gabapentin Enacarbil	PAKISTAN	0	195305	Gabapentinoids	Southern Asia	0	0	0	0.95
	2014	Gabapentin Enacarbil	PERU	0	30090.4	Gabapentinoids	Central and South America and the Caribbean	0	0	0	0.95
	2014	Gabapentin Enacarbil	PHILIPPINES	0	100513	Gabapentinoids	South-eastern Asia	0	0	0	0.95
	2014	Gabapentin Enacarbil	POLAND	0	38091.1	Gabapentinoids	Eastern Europe	0	0	0	0.95
	2014	Gabapentin Enacarbil	PORTUGAL	0	10418.2	Gabapentinoids	Southern Europe	0	0	0	0.95
	2014	Gabapentin Enacarbil	ROMANIA	0	20035.9	Gabapentinoids	Eastern Europe	0	0	0	0.95
	2014	Gabapentin Enacarbil	RUSSIA	0	144665	Gabapentinoids	Eastern Europe	0	0	0	0.95
	2014	Gabapentin Enacarbil	SAUDI ARABIA	0	30916.6	Gabapentinoids	Western Asia	0	0	0	0.95
	2014	Gabapentin Enacarbil	SERBIA	0	8898.28	Gabapentinoids	Southern Europe	0	0	0	0.95
	2014	Gabapentin Enacarbil	SLOVAKIA	0	5428.8	Gabapentinoids	Eastern Europe	0	0	0	0.95
	2014	Gabapentin Enacarbil	SLOVENIA	0	2067.49	Gabapentinoids	Southern Europe	0	0	0	0.95
	2014	Gabapentin Enacarbil	SOUTH AFRICA	0	54544.2	Gabapentinoids	Southern Africa	0	0	0	0.95
	2014	Gabapentin Enacarbil	SOUTH KOREA	0	50607.9	Gabapentinoids	Eastern Asia	0	0	0	0.95
	2014	Gabapentin Enacarbil	SPAIN	0	46777.9	Gabapentinoids	Southern Europe	0	0	0	0.95
	2014	Gabapentin Enacarbil	SWEDEN	0	9692.14	Gabapentinoids	Northern Europe	0	0	0	0.95
	2014	Gabapentin Enacarbil	SWITZERLAND	0	8206	Gabapentinoids	Western Europe	0	0	0	0.95
	2014	Gabapentin Enacarbil	TAIWAN	0	23492	Gabapentinoids	Eastern Asia	0	0	0	0.95
	2014	Gabapentin Enacarbil	THAILAND	0	68438.7	Gabapentinoids	South-eastern Asia	0	0	0	0.95
	2014	Gabapentin Enacarbil	TUNISIA	0	11063.2	Gabapentinoids	Northern Africa	0	0	0	0.95
	2014	Gabapentin Enacarbil	TÜRKIYE	0	77229.3	Gabapentinoids	Western Asia	0	0	0	0.95
	2014	Gabapentin Enacarbil	UNITED ARAB EMIRATES	0	9214.18	Gabapentinoids	Western Asia	0	0	0	0.95
	2014	Gabapentin Enacarbil	UNITED KINGDOM	0	65423	Gabapentinoids	Northern Europe	0	0	0	0.95
	2014	Gabapentin Enacarbil	URUGUAY	0	3400.44	Gabapentinoids	Central and South America and the Caribbean	0	0	0	0.95
	2014	Gabapentin Enacarbil	VENEZUELA	0	30043	Gabapentinoids	Central and South America and the Caribbean	0	0	0	0.95
	2015	Gabapentin Enacarbil	ALGERIA	0	39728	Gabapentinoids	Northern Africa	0	0	0	0.95
	2015	Gabapentin Enacarbil	ARGENTINA	0	43075.4	Gabapentinoids	Central and South America and the Caribbean	0	0	0	0.95
	2015	Gabapentin Enacarbil	AUSTRALIA	0	23932.5	Gabapentinoids	Australia and New Zealand	0	0	0	0.95
	2015	Gabapentin Enacarbil	AUSTRIA	0	8678.67	Gabapentinoids	Western Europe	0	0	0	0.95
	2015	Gabapentin Enacarbil	BELARUS	0	9439.42	Gabapentinoids	Eastern Europe	0	0	0	0.95
	2015	Gabapentin Enacarbil	BELGIUM	0	11287.9	Gabapentinoids	Western Europe	0	0	0	0.95
	2015	Gabapentin Enacarbil	BOSNIA AND HERZEGOVINA	0	3429.36	Gabapentinoids	Southern Europe	0	0	0	0.95
	2015	Gabapentin Enacarbil	BRAZIL	0	204472	Gabapentinoids	Central and South America and the Caribbean	0	0	0	0.95
	2015	Gabapentin Enacarbil	BULGARIA	0	7199.74	Gabapentinoids	Eastern Europe	0	0	0	0.95
	2015	Gabapentin Enacarbil	CANADA	0	36026.7	Gabapentinoids	Northern America	0	0	0	0.95
	2015	Gabapentin Enacarbil	CHILE	0	17969.4	Gabapentinoids	Central and South America and the Caribbean	0	0	0	0.95
	2015	Gabapentin Enacarbil	CHINA	0	1.40685e+06	Gabapentinoids	Eastern Asia	0	0	0	0.95
	2015	Gabapentin Enacarbil	COLOMBIA	0	47520.7	Gabapentinoids	Central and South America and the Caribbean	0	0	0	0.95
	2015	Gabapentin Enacarbil	CROATIA	0	4232.87	Gabapentinoids	Southern Europe	0	0	0	0.95
	2015	Gabapentin Enacarbil	CZECH REPUBLIC	0	10601.4	Gabapentinoids	Eastern Europe	0	0	0	0.95
	2015	Gabapentin Enacarbil	ECUADOR	0	16212	Gabapentinoids	Central and South America and the Caribbean	0	0	0	0.95
	2015	Gabapentin Enacarbil	EGYPT	0	92442.5	Gabapentinoids	Northern Africa	0	0	0	0.95
	2015	Gabapentin Enacarbil	ESTONIA	0	1315.33	Gabapentinoids	Northern Europe	0	0	0	0.95
	2015	Gabapentin Enacarbil	FINLAND	0	5481.13	Gabapentinoids	Northern Europe	0	0	0	0.95
	2015	Gabapentin Enacarbil	FRANCE	0	64453.2	Gabapentinoids	Western Europe	0	0	0	0.95
	2015	Gabapentin Enacarbil	GERMANY	0	81787.4	Gabapentinoids	Western Europe	0	0	0	0.95
	2015	Gabapentin Enacarbil	GREECE	0	10659.7	Gabapentinoids	Southern Europe	0	0	0	0.95
	2015	Gabapentin Enacarbil	HUNGARY	0	9777.92	Gabapentinoids	Eastern Europe	0	0	0	0.95
	2015	Gabapentin Enacarbil	INDIA	0	1.31015e+06	Gabapentinoids	Southern Asia	0	0	0	0.95
	2015	Gabapentin Enacarbil	IRELAND	0	4652.42	Gabapentinoids	Northern Europe	0	0	0	0.95
	2015	Gabapentin Enacarbil	ITALY	0	60578.5	Gabapentinoids	Southern Europe	0	0	0	0.95
	2015	Gabapentin Enacarbil	JORDAN	0	9266.57	Gabapentinoids	Western Asia	0	0	0	0.95
	2015	Gabapentin Enacarbil	KAZAKHSTAN	0	17572	Gabapentinoids	Central Asia	0	0	0	0.95
	2015	Gabapentin Enacarbil	KUWAIT	0	3835.59	Gabapentinoids	Western Asia	0	0	0	0.95
	2015	Gabapentin Enacarbil	LATVIA	0	1997.67	Gabapentinoids	Northern Europe	0	0	0	0.95
	2015	Gabapentin Enacarbil	LEBANON	0	6532.68	Gabapentinoids	Western Asia	0	0	0	0.95
	2015	Gabapentin Enacarbil	LITHUANIA	0	2931.87	Gabapentinoids	Northern Europe	0	0	0	0.95
	2015	Gabapentin Enacarbil	LUXEMBOURG	0	566.741	Gabapentinoids	Western Europe	0	0	0	0.95
	2015	Gabapentin Enacarbil	MEXICO	0	121858	Gabapentinoids	Central and South America and the Caribbean	0	0	0	0.95
	2015	Gabapentin Enacarbil	MOROCCO	0	34663.6	Gabapentinoids	Northern Africa	0	0	0	0.95
	2015	Gabapentin Enacarbil	NETHERLANDS	0	16938.5	Gabapentinoids	Western Europe	0	0	0	0.95
	2015	Gabapentin Enacarbil	NEW ZEALAND	0	4614.53	Gabapentinoids	Australia and New Zealand	0	0	0	0.95
	2015	Gabapentin Enacarbil	NORWAY	0	5199.83	Gabapentinoids	Northern Europe	0	0	0	0.95
	2015	Gabapentin Enacarbil	PAKISTAN	0	199427	Gabapentinoids	Southern Asia	0	0	0	0.95
	2015	Gabapentin Enacarbil	PERU	0	30470.7	Gabapentinoids	Central and South America and the Caribbean	0	0	0	0.95
	2015	Gabapentin Enacarbil	PHILIPPINES	0	102113	Gabapentinoids	South-eastern Asia	0	0	0	0.95
	2015	Gabapentin Enacarbil	POLAND	0	38034.1	Gabapentinoids	Eastern Europe	0	0	0	0.95
	2015	Gabapentin Enacarbil	PORTUGAL	0	10368.3	Gabapentinoids	Southern Europe	0	0	0	0.95
	2015	Gabapentin Enacarbil	ROMANIA	0	19925.2	Gabapentinoids	Eastern Europe	0	0	0	0.95
	2015	Gabapentin Enacarbil	RUSSIA	0	144985	Gabapentinoids	Eastern Europe	0	0	0	0.95
	2015	Gabapentin Enacarbil	SAUDI ARABIA	0	31717.7	Gabapentinoids	Western Asia	0	0	0	0.95
	2015	Gabapentin Enacarbil	SERBIA	0	8876.78	Gabapentinoids	Southern Europe	0	0	0	0.95
	2015	Gabapentin Enacarbil	SLOVAKIA	0	5435.61	Gabapentinoids	Eastern Europe	0	0	0	0.95
	2015	Gabapentin Enacarbil	SLOVENIA	0	2071.2	Gabapentinoids	Southern Europe	0	0	0	0.95
	2015	Gabapentin Enacarbil	SOUTH AFRICA	0	55386.4	Gabapentinoids	Southern Africa	0	0	0	0.95
	2015	Gabapentin Enacarbil	SOUTH KOREA	0	50823.1	Gabapentinoids	Eastern Asia	0	0	0	0.95
	2015	Gabapentin Enacarbil	SPAIN	0	46671.9	Gabapentinoids	Southern Europe	0	0	0	0.95
	2015	Gabapentin Enacarbil	SWEDEN	0	9764.95	Gabapentinoids	Northern Europe	0	0	0	0.95
	2015	Gabapentin Enacarbil	SWITZERLAND	0	8296.77	Gabapentinoids	Western Europe	0	0	0	0.95
	2015	Gabapentin Enacarbil	TAIWAN	0	23557.5	Gabapentinoids	Eastern Asia	0	0	0	0.95
	2015	Gabapentin Enacarbil	THAILAND	0	68714.5	Gabapentinoids	South-eastern Asia	0	0	0	0.95
	2015	Gabapentin Enacarbil	TUNISIA	0	11180	Gabapentinoids	Northern Africa	0	0	0	0.95
	2015	Gabapentin Enacarbil	TÜRKIYE	0	78529.4	Gabapentinoids	Western Asia	0	0	0	0.95
	2015	Gabapentin Enacarbil	UNITED ARAB EMIRATES	0	9262.9	Gabapentinoids	Western Asia	0	0	0	0.95
	2015	Gabapentin Enacarbil	UNITED KINGDOM	0	65860.1	Gabapentinoids	Northern Europe	0	0	0	0.95
	2015	Gabapentin Enacarbil	URUGUAY	0	3412.01	Gabapentinoids	Central and South America and the Caribbean	0	0	0	0.95
	2015	Gabapentin Enacarbil	VENEZUELA	0	30081.8	Gabapentinoids	Central and South America and the Caribbean	0	0	0	0.95
	2016	Gabapentin Enacarbil	ALGERIA	0	40551.4	Gabapentinoids	Northern Africa	0	0	0	0.95
	2016	Gabapentin Enacarbil	ARGENTINA	0	43508.5	Gabapentinoids	Central and South America and the Caribbean	0	0	0	0.95
	2016	Gabapentin Enacarbil	AUSTRALIA	0	24262.7	Gabapentinoids	Australia and New Zealand	0	0	0	0.95
	2016	Gabapentin Enacarbil	AUSTRIA	0	8747.31	Gabapentinoids	Western Europe	0	0	0	0.95
	2016	Gabapentin Enacarbil	BELARUS	0	9445.64	Gabapentinoids	Eastern Europe	0	0	0	0.95
	2016	Gabapentin Enacarbil	BELGIUM	0	11354.4	Gabapentinoids	Western Europe	0	0	0	0.95
	2016	Gabapentin Enacarbil	BOSNIA AND HERZEGOVINA	0	3386.26	Gabapentinoids	Southern Europe	0	0	0	0.95
	2016	Gabapentin Enacarbil	BRAZIL	0	206163	Gabapentinoids	Central and South America and the Caribbean	0	0	0	0.95
	2016	Gabapentin Enacarbil	BULGARIA	0	7151.95	Gabapentinoids	Eastern Europe	0	0	0	0.95
	2016	Gabapentin Enacarbil	CANADA	0	36382.9	Gabapentinoids	Northern America	0	0	0	0.95
	2016	Gabapentin Enacarbil	CHILE	0	18209.1	Gabapentinoids	Central and South America and the Caribbean	0	0	0	0.95
	2016	Gabapentin Enacarbil	CHINA	0	1.41405e+06	Gabapentinoids	Eastern Asia	0	0	0	0.95
	2016	Gabapentin Enacarbil	COLOMBIA	0	48175	Gabapentinoids	Central and South America and the Caribbean	0	0	0	0.95
	2016	Gabapentin Enacarbil	CROATIA	0	4208.61	Gabapentinoids	Southern Europe	0	0	0	0.95
	2016	Gabapentin Enacarbil	CZECH REPUBLIC	0	10618.9	Gabapentinoids	Eastern Europe	0	0	0	0.95
	2016	Gabapentin Enacarbil	ECUADOR	0	16491.1	Gabapentinoids	Central and South America and the Caribbean	0	0	0	0.95
	2016	Gabapentin Enacarbil	EGYPT	0	94447.1	Gabapentinoids	Northern Africa	0	0	0	0.95
	2016	Gabapentin Enacarbil	ESTONIA	0	1316.51	Gabapentinoids	Northern Europe	0	0	0	0.95
	2016	Gabapentin Enacarbil	FINLAND	0	5497.71	Gabapentinoids	Northern Europe	0	0	0	0.95
	2016	Gabapentin Enacarbil	FRANCE	0	64667.6	Gabapentinoids	Western Europe	0	0	0	0.95
	2016	Gabapentin Enacarbil	GERMANY	0	82193.8	Gabapentinoids	Western Europe	0	0	0	0.95
	2016	Gabapentin Enacarbil	GREECE	0	10615.2	Gabapentinoids	Southern Europe	0	0	0	0.95
	2016	Gabapentin Enacarbil	HUNGARY	0	9752.97	Gabapentinoids	Eastern Europe	0	0	0	0.95
	2016	Gabapentin Enacarbil	INDIA	0	1.32452e+06	Gabapentinoids	Southern Asia	0	0	0	0.95
	2016	Gabapentin Enacarbil	IRELAND	0	4695.79	Gabapentinoids	Northern Europe	0	0	0	0.95
	2016	Gabapentin Enacarbil	ITALY	0	60663.1	Gabapentinoids	Southern Europe	0	0	0	0.95
	2016	Gabapentin Enacarbil	JORDAN	0	9554.29	Gabapentinoids	Western Asia	0	0	0	0.95
	2016	Gabapentin Enacarbil	KAZAKHSTAN	0	17830.9	Gabapentinoids	Central Asia	0	0	0	0.95
	2016	Gabapentin Enacarbil	KUWAIT	0	3956.86	Gabapentinoids	Western Asia	0	0	0	0.95
	2016	Gabapentin Enacarbil	LATVIA	0	1974.27	Gabapentinoids	Northern Europe	0	0	0	0.95
	2016	Gabapentin Enacarbil	LEBANON	0	6714.28	Gabapentinoids	Western Asia	0	0	0	0.95
	2016	Gabapentin Enacarbil	LITHUANIA	0	2889.55	Gabapentinoids	Northern Europe	0	0	0	0.95
	2016	Gabapentin Enacarbil	LUXEMBOURG	0	579.266	Gabapentinoids	Western Europe	0	0	0	0.95
	2016	Gabapentin Enacarbil	MEXICO	0	123333	Gabapentinoids	Central and South America and the Caribbean	0	0	0	0.95
	2016	Gabapentin Enacarbil	MOROCCO	0	35126.3	Gabapentinoids	Northern Africa	0	0	0	0.95
	2016	Gabapentin Enacarbil	NETHERLANDS	0	16981.3	Gabapentinoids	Western Europe	0	0	0	0.95
	2016	Gabapentin Enacarbil	NEW ZEALAND	0	4659.27	Gabapentinoids	Australia and New Zealand	0	0	0	0.95
	2016	Gabapentin Enacarbil	NORWAY	0	5250.95	Gabapentinoids	Northern Europe	0	0	0	0.95
	2016	Gabapentin Enacarbil	PAKISTAN	0	203631	Gabapentinoids	Southern Asia	0	0	0	0.95
[truncated: 147 more rows]

## Sheet: Figure 3
Figure 3
	Year	Drug	Country	DDD	Thousand Population	Class	Region	DDDPTPD	lower	upper	conf.level
	2008	Gabapentinoids	ALGERIA	899628	34730.6	Gabapentinoids	Northern Africa	0.709186	0.707721	0.710652	0.95
	2008	Gabapentinoids	ARGENTINA	3089171	40080.2	Gabapentinoids	Central and South America and the Caribbean	2.11019	2.10784	2.11255	0.95
	2008	Gabapentinoids	AUSTRALIA	10023676	21332.3	Gabapentinoids	Australia and New Zealand	12.8647	12.8567	12.8727	0.95
	2008	Gabapentinoids	AUSTRIA	6696164	8341.52	Gabapentinoids	Western Europe	21.9781	21.9615	21.9948	0.95
	2008	Gabapentinoids	BELARUS	19333	9452.85	Gabapentinoids	Eastern Europe	0.0559946	0.0552053	0.0567839	0.95
	2008	Gabapentinoids	BELGIUM	5122934	10778.8	Gabapentinoids	Western Europe	13.0125	13.0012	13.0237	0.95
	2008	Gabapentinoids	BOSNIA AND HERZEGOVINA	0	3754.26	Gabapentinoids	Southern Europe	0	0	0	0.95
	2008	Gabapentinoids	BRAZIL	3663753	192030	Gabapentinoids	Central and South America and the Caribbean	0.522355	0.52182	0.52289	0.95
	2008	Gabapentinoids	BULGARIA	289457	7524.08	Gabapentinoids	Eastern Europe	1.05327	1.04943	1.05711	0.95
	2008	Gabapentinoids	CANADA	50247568	33337.6	Gabapentinoids	Northern America	41.2658	41.2544	41.2772	0.95
	2008	Gabapentinoids	CHILE	1289722	16708.3	Gabapentinoids	Central and South America and the Caribbean	2.11337	2.10972	2.11701	0.95
	2008	Gabapentinoids	CHINA	463509	1.35357e+06	Gabapentinoids	Eastern Asia	0.00937535	0.00934836	0.00940234	0.95
	2008	Gabapentinoids	COLOMBIA	1415563	44255	Gabapentinoids	Central and South America and the Caribbean	0.875743	0.874301	0.877186	0.95
	2008	Gabapentinoids	CROATIA	502304	4352.64	Gabapentinoids	Southern Europe	3.15954	3.1508	3.16828	0.95
	2008	Gabapentinoids	CZECH REPUBLIC	4347071	10425.3	Gabapentinoids	Eastern Europe	11.4161	11.4054	11.4269	0.95
	2008	Gabapentinoids	ECUADOR	1033970	14535.7	Gabapentinoids	Central and South America and the Caribbean	1.94751	1.94376	1.95127	0.95
	2008	Gabapentinoids	EGYPT	3096041	79636.1	Gabapentinoids	Northern Africa	1.0644	1.06322	1.06559	0.95
	2008	Gabapentinoids	ESTONIA	98861	1340.07	Gabapentinoids	Northern Europe	2.0198	2.00721	2.03239	0.95
	2008	Gabapentinoids	FINLAND	8462943	5319.45	Gabapentinoids	Northern Europe	43.5576	43.5283	43.587	0.95
	2008	Gabapentinoids	FRANCE	80584863	62209.2	Gabapentinoids	Western Europe	35.4657	35.458	35.4734	0.95
	2008	Gabapentinoids	GERMANY	82454539	81065.8	Gabapentinoids	Western Europe	27.8475	27.8415	27.8536	0.95
	2008	Gabapentinoids	GREECE	9066790	11040.3	Gabapentinoids	Southern Europe	22.4844	22.4698	22.4991	0.95
	2008	Gabapentinoids	HUNGARY	2632291	9991.87	Gabapentinoids	Eastern Europe	7.21269	7.20397	7.2214	0.95
	2008	Gabapentinoids	INDIA	5.06049e+07	1.20067e+06	Gabapentinoids	Southern Asia	1.15393	1.15361	1.15425	0.95
	2008	Gabapentinoids	IRELAND	4633299	4415.87	Gabapentinoids	Northern Europe	28.7266	28.7004	28.7527	0.95
	2008	Gabapentinoids	ITALY	32104892	58922.1	Gabapentinoids	Southern Europe	14.9177	14.9126	14.9229	0.95
	2008	Gabapentinoids	JAPAN	4768296	128539	Gabapentinoids	Eastern Asia	1.01564	1.01473	1.01655	0.95
	2008	Gabapentinoids	JORDAN	302940	6556.47	Gabapentinoids	Western Asia	1.26502	1.26051	1.26952	0.95
	2008	Gabapentinoids	KAZAKHSTAN	0	15862.1	Gabapentinoids	Central Asia	0	0	0	0.95
	2008	Gabapentinoids	KUWAIT	113997	2656.01	Gabapentinoids	Western Asia	1.1751	1.16827	1.18192	0.95
	2008	Gabapentinoids	LATVIA	330202	2171.25	Gabapentinoids	Northern Europe	4.16371	4.1495	4.17791	0.95
	2008	Gabapentinoids	LEBANON	699844	4764.74	Gabapentinoids	Western Asia	4.02135	4.01192	4.03077	0.95
	2008	Gabapentinoids	LITHUANIA	407117	3212.87	Gabapentinoids	Northern Europe	3.46926	3.4586	3.47991	0.95
	2008	Gabapentinoids	LUXEMBOURG	576454	485.403	Gabapentinoids	Western Europe	32.5141	32.4302	32.5981	0.95
	2008	Gabapentinoids	MEXICO	11283460	110815	Gabapentinoids	Central and South America and the Caribbean	2.78774	2.78611	2.78937	0.95
	2008	Gabapentinoids	MOROCCO	271689	31536.8	Gabapentinoids	Northern Africa	0.235865	0.234978	0.236752	0.95
	2008	Gabapentinoids	NETHERLANDS	0	16568.1	Gabapentinoids	Western Europe	0	0	0	0.95
	2008	Gabapentinoids	NEW ZEALAND	1542116	4278.16	Gabapentinoids	Australia and New Zealand	9.86893	9.85336	9.88451	0.95
	2008	Gabapentinoids	NORWAY	5977024	4771.01	Gabapentinoids	Northern Europe	34.2992	34.2717	34.3267	0.95
	2008	Gabapentinoids	PAKISTAN	6101077	171649	Gabapentinoids	Southern Asia	0.973139	0.972367	0.973912	0.95
	2008	Gabapentinoids	PERU	518264	28562.3	Gabapentinoids	Central and South America and the Caribbean	0.496784	0.495431	0.498136	0.95
	2008	Gabapentinoids	PHILIPPINES	1759632	90902	Gabapentinoids	South-eastern Asia	0.529979	0.529196	0.530762	0.95
	2008	Gabapentinoids	POLAND	2119380	38356.8	Gabapentinoids	Eastern Europe	1.51278	1.51075	1.51482	0.95
	2008	Gabapentinoids	PORTUGAL	12083859	10595.3	Gabapentinoids	Southern Europe	31.2249	31.2073	31.2425	0.95
	2008	Gabapentinoids	PUERTO RICO	6601154	3608.03	Gabapentinoids	Central and South America and the Caribbean	50.091	50.0528	50.1292	0.95
	2008	Gabapentinoids	ROMANIA	2365276	20829.5	Gabapentinoids	Eastern Europe	3.10894	3.10498	3.1129	0.95
	2008	Gabapentinoids	RUSSIA	1514240	143249	Gabapentinoids	Eastern Europe	0.28941	0.288949	0.289871	0.95
	2008	Gabapentinoids	SAUDI ARABIA	3419097	25888.5	Gabapentinoids	Western Asia	3.61588	3.61204	3.61971	0.95
	2008	Gabapentinoids	SERBIA	0	9060.1	Gabapentinoids	Southern Europe	0	0	0	0.95
	2008	Gabapentinoids	SLOVAKIA	2783073	5399.36	Gabapentinoids	Eastern Europe	14.1121	14.0955	14.1287	0.95
	2008	Gabapentinoids	SLOVENIA	1131180	2023.05	Gabapentinoids	Southern Europe	15.3086	15.2804	15.3368	0.95
	2008	Gabapentinoids	SOUTH AFRICA	2107519	49779.5	Gabapentinoids	Southern Africa	1.15913	1.15756	1.16069	0.95
	2008	Gabapentinoids	SOUTH KOREA	17028543	49182.5	Gabapentinoids	Eastern Asia	9.47932	9.47481	9.48382	0.95
	2008	Gabapentinoids	SPAIN	64529628	46068.8	Gabapentinoids	Southern Europe	38.3497	38.3403	38.3591	0.95
	2008	Gabapentinoids	SWEDEN	11462640	9236.43	Gabapentinoids	Northern Europe	33.9774	33.9577	33.9971	0.95
	2008	Gabapentinoids	SWITZERLAND	5463613	7622.83	Gabapentinoids	Western Europe	19.6234	19.6069	19.6398	0.95
	2008	Gabapentinoids	TAIWAN	1471366	23019	Gabapentinoids	Eastern Asia	1.75002	1.74719	1.75285	0.95
	2008	Gabapentinoids	THAILAND	0	66531	Gabapentinoids	South-eastern Asia	0	0	0	0.95
	2008	Gabapentinoids	TUNISIA	465370	10414.4	Gabapentinoids	Northern Africa	1.22341	1.2199	1.22693	0.95
	2008	Gabapentinoids	TÜRKIYE	35670869	70418.6	Gabapentinoids	Western Asia	13.8687	13.8642	13.8733	0.95
	2008	Gabapentinoids	UNITED ARAB EMIRATES	803043	7089.49	Gabapentinoids	Western Asia	3.10123	3.09445	3.10801	0.95
	2008	Gabapentinoids	UNITED KINGDOM	69129959	62145.1	Gabapentinoids	Northern Europe	30.4557	30.4486	30.4629	0.95
	2008	Gabapentinoids	UNITED STATES	738591065	303486	Gabapentinoids	Northern America	66.6308	66.626	66.6356	0.95
	2008	Gabapentinoids	URUGUAY	309709	3340.22	Gabapentinoids	Central and South America and the Caribbean	2.53857	2.52963	2.54751	0.95
	2008	Gabapentinoids	VENEZUELA	6856990	27635.8	Gabapentinoids	Central and South America and the Caribbean	6.79314	6.78806	6.79823	0.95
	2018	Gabapentinoids	ALGERIA	45400539	42228.4	Gabapentinoids	Northern Africa	29.4351	29.4266	29.4437	0.95
	2018	Gabapentinoids	ARGENTINA	22524634	44361.2	Gabapentinoids	Central and South America and the Caribbean	13.9016	13.8959	13.9073	0.95
	2018	Gabapentinoids	AUSTRALIA	85833612	24898.2	Gabapentinoids	Australia and New Zealand	94.3844	94.3644	94.4043	0.95
	2018	Gabapentinoids	AUSTRIA	19649289	8891.38	Gabapentinoids	Western Europe	60.5044	60.4777	60.5312	0.95
	2018	Gabapentinoids	BELARUS	644907	9452.61	Gabapentinoids	Eastern Europe	1.86791	1.86335	1.87246	0.95
	2018	Gabapentinoids	BELGIUM	23595985	11482.2	Gabapentinoids	Western Europe	56.2631	56.2404	56.2858	0.95
	2018	Gabapentinoids	BOSNIA AND HERZEGOVINA	647434	3323.93	Gabapentinoids	Southern Europe	5.33278	5.31979	5.34577	0.95
	2018	Gabapentinoids	BRAZIL	48336557	209469	Gabapentinoids	Central and South America and the Caribbean	6.31779	6.31601	6.31957	0.95
	2018	Gabapentinoids	BULGARIA	3546830	7051.61	Gabapentinoids	Eastern Europe	13.7709	13.7566	13.7852	0.95
	2018	Gabapentinoids	CANADA	147538922	37074.6	Gabapentinoids	Northern America	108.953	108.936	108.971	0.95
	2018	Gabapentinoids	CHILE	6348532	18729.2	Gabapentinoids	Central and South America and the Caribbean	9.28036	9.27314	9.28758	0.95
	2018	Gabapentinoids	CHINA	22826526	1.42765e+06	Gabapentinoids	Eastern Asia	0.437752	0.437573	0.437932	0.95
	2018	Gabapentinoids	COLOMBIA	3546701	49661.1	Gabapentinoids	Central and South America and the Caribbean	1.95532	1.95329	1.95736	0.95
	2018	Gabapentinoids	CROATIA	2097387	4156.41	Gabapentinoids	Southern Europe	13.8156	13.7969	13.8343	0.95
	2018	Gabapentinoids	CZECH REPUBLIC	23586684	10665.7	Gabapentinoids	Eastern Europe	60.5464	60.5219	60.5708	0.95
	2018	Gabapentinoids	ECUADOR	3416462	17084.4	Gabapentinoids	Central and South America and the Caribbean	5.47504	5.46924	5.48085	0.95
	2018	Gabapentinoids	EGYPT	1.42158e+08	98423.6	Gabapentinoids	Northern Africa	39.5441	39.5376	39.5506	0.95
	2018	Gabapentinoids	ESTONIA	1449604	1322.91	Gabapentinoids	Northern Europe	30.0005	29.9516	30.0493	0.95
	2018	Gabapentinoids	FINLAND	16706963	5522.59	Gabapentinoids	Northern Europe	82.8257	82.7859	82.8654	0.95
	2018	Gabapentinoids	FRANCE	142850689	64990.5	Gabapentinoids	Western Europe	60.1786	60.1687	60.1885	0.95
	2018	Gabapentinoids	GERMANY	1.71954e+08	83124.4	Gabapentinoids	Western Europe	56.6363	56.6278	56.6447	0.95
	2018	Gabapentinoids	GREECE	17809566	10522.2	Gabapentinoids	Southern Europe	46.3399	46.3183	46.3614	0.95
	2018	Gabapentinoids	HUNGARY	7625645	9707.5	Gabapentinoids	Eastern Europe	21.507	21.4917	21.5222	0.95
	2018	Gabapentinoids	INDIA	2.53422e+08	1.35264e+06	Gabapentinoids	Southern Asia	5.12945	5.12882	5.13009	0.95
	2018	Gabapentinoids	IRELAND	15055432	4818.69	Gabapentinoids	Northern Europe	85.5409	85.4977	85.5841	0.95
	2018	Gabapentinoids	ITALY	63814685	60627.3	Gabapentinoids	Southern Europe	28.8179	28.8108	28.825	0.95
	2018	Gabapentinoids	JAPAN	191979855	127202	Gabapentinoids	Eastern Asia	41.321	41.3152	41.3268	0.95
	2018	Gabapentinoids	JORDAN	2370511	9965.32	Gabapentinoids	Western Asia	6.51269	6.5044	6.52098	0.95
	2018	Gabapentinoids	KAZAKHSTAN	700347	18319.6	Gabapentinoids	Central Asia	1.04666	1.04421	1.04911	0.95
	2018	Gabapentinoids	KUWAIT	4873526	4137.31	Gabapentinoids	Western Asia	32.2504	32.2217	32.279	0.95
	2018	Gabapentinoids	LATVIA	1859146	1928.46	Gabapentinoids	Northern Europe	26.3944	26.3565	26.4324	0.95
	2018	Gabapentinoids	LEBANON	3930291	6859.41	Gabapentinoids	Western Asia	15.6873	15.6718	15.7028	0.95
	2018	Gabapentinoids	LITHUANIA	2058446	2801.27	Gabapentinoids	Northern Europe	20.1184	20.091	20.1459	0.95
	2018	Gabapentinoids	LUXEMBOURG	976344	604.244	Gabapentinoids	Western Europe	44.2385	44.1507	44.3262	0.95
	2018	Gabapentinoids	MEXICO	1.90169e+07	126191	Gabapentinoids	Central and South America and the Caribbean	4.12594	4.12408	4.12779	0.95
	2018	Gabapentinoids	MOROCCO	2646628	36029.1	Gabapentinoids	Northern Africa	2.01117	2.00875	2.0136	0.95
	2018	Gabapentinoids	NETHERLANDS	25259313	17059.6	Gabapentinoids	Western Europe	40.5381	40.5223	40.5539	0.95
	2018	Gabapentinoids	NEW ZEALAND	8707385	4743.13	Gabapentinoids	Australia and New Zealand	50.2611	50.2278	50.2945	0.95
	2018	Gabapentinoids	NORWAY	12930393	5337.96	Gabapentinoids	Northern Europe	66.3203	66.2841	66.3564	0.95
	2018	Gabapentinoids	PAKISTAN	3.09551e+07	212228	Gabapentinoids	Southern Asia	3.99336	3.99195	3.99477	0.95
	2018	Gabapentinoids	PERU	2993250	31989.3	Gabapentinoids	Central and South America and the Caribbean	2.56182	2.55892	2.56472	0.95
	2018	Gabapentinoids	PHILIPPINES	6132975	106651	Gabapentinoids	South-eastern Asia	1.5744	1.57315	1.57564	0.95
	2018	Gabapentinoids	POLAND	23264786	37921.6	Gabapentinoids	Eastern Europe	16.7966	16.7898	16.8035	0.95
	2018	Gabapentinoids	PORTUGAL	19300572	10256.2	Gabapentinoids	Southern Europe	51.5221	51.4991	51.5451	0.95
	2018	Gabapentinoids	PUERTO RICO	16790046	3039.6	Gabapentinoids	Central and South America and the Caribbean	151.233	151.16	151.305	0.95
	2018	Gabapentinoids	ROMANIA	11659549	19506.1	Gabapentinoids	Eastern Europe	16.3652	16.3558	16.3746	0.95
	2018	Gabapentinoids	RUSSIA	26881196	145734	Gabapentinoids	Eastern Europe	5.05007	5.04816	5.05198	0.95
	2018	Gabapentinoids	SAUDI ARABIA	13980050	33702.8	Gabapentinoids	Western Asia	11.3567	11.3508	11.3627	0.95
	2018	Gabapentinoids	SERBIA	6288516	8802.74	Gabapentinoids	Southern Europe	19.5587	19.5434	19.574	0.95
	2018	Gabapentinoids	SLOVAKIA	10282338	5453.02	Gabapentinoids	Eastern Europe	51.6256	51.594	51.6571	0.95
	2018	Gabapentinoids	SLOVENIA	3035644	2077.84	Gabapentinoids	Southern Europe	39.999	39.954	40.044	0.95
	2018	Gabapentinoids	SOUTH AFRICA	7891323	57792.5	Gabapentinoids	Southern Africa	3.73842	3.73581	3.74103	0.95
	2018	Gabapentinoids	SOUTH KOREA	57930467	51171.7	Gabapentinoids	Eastern Asia	30.9947	30.9867	31.0026	0.95
	2018	Gabapentinoids	SPAIN	124978824	46692.9	Gabapentinoids	Southern Europe	73.2817	73.2689	73.2946	0.95
	2018	Gabapentinoids	SWEDEN	27923082	9971.63	Gabapentinoids	Northern Europe	76.6667	76.6383	76.6952	0.95
	2018	Gabapentinoids	SWITZERLAND	13159521	8525.61	Gabapentinoids	Western Europe	42.2595	42.2367	42.2823	0.95
	2018	Gabapentinoids	TAIWAN	5558122	23726.5	Gabapentinoids	Eastern Asia	6.41364	6.40831	6.41898	0.95
	2018	Gabapentinoids	THAILAND	23803408	69428.5	Gabapentinoids	South-eastern Asia	9.38667	9.3829	9.39044	0.95
	2018	Gabapentinoids	TUNISIA	8586916	11565.2	Gabapentinoids	Northern Africa	20.328	20.3144	20.3416	0.95
	2018	Gabapentinoids	TÜRKIYE	183404818	82340.1	Gabapentinoids	Western Asia	60.9831	60.9742	60.9919	0.95
	2018	Gabapentinoids	UNITED ARAB EMIRATES	2335631	9630.97	Gabapentinoids	Western Asia	6.63963	6.63112	6.64815	0.95
	2018	Gabapentinoids	UNITED KINGDOM	340579888	67141.7	Gabapentinoids	Northern Europe	138.879	138.864	138.894	0.95
	2018	Gabapentinoids	UNITED STATES	1702941323	327096	Gabapentinoids	Northern America	142.539	142.532	142.546	0.95
	2018	Gabapentinoids	URUGUAY	1940411	3449.29	Gabapentinoids	Central and South America and the Caribbean	15.4019	15.3802	15.4236	0.95
	2018	Gabapentinoids	VENEZUELA	4412700	28887.1	Gabapentinoids	Central and South America and the Caribbean	4.18225	4.17835	4.18615	0.95

## Sheet: Figure 4
Figure 4
	Drug	Region	Country	AAPC	lower	upper	p-value
	Gabapentinoids	Multinational	Multinational	17.2034	15.5233	18.9079	0
	Gabapentinoids	Australia and New Zealand	AUSTRALIA	26.6665	21.298	32.2726	6.03483e-07
	Gabapentinoids	Australia and New Zealand	NEW ZEALAND	16.6088	15.7712	17.4525	3.55773e-12
	Gabapentinoids	Australia and New Zealand	Australia and New Zealand	19.894	13.6988	26.4268	8.39489e-07
	Gabapentinoids	Central and South America and the Caribbean	ARGENTINA	20.5319	14.5719	26.8019	1.59981e-05
	Gabapentinoids	Central and South America and the Caribbean	BRAZIL	26.8188	22.9002	30.8623	3.55375e-08
	Gabapentinoids	Central and South America and the Caribbean	CHILE	17.9476	16.0727	19.8528	2.34868e-09
	Gabapentinoids	Central and South America and the Caribbean	COLOMBIA	10.4835	7.44733	13.6055	2.01704e-05
	Gabapentinoids	Central and South America and the Caribbean	ECUADOR	10.2739	8.30632	12.2773	6.29003e-07
	Gabapentinoids	Central and South America and the Caribbean	MEXICO	3.83932	1.93014	5.78426	0.00130414
	Gabapentinoids	Central and South America and the Caribbean	PERU	19.0644	16.7069	21.4695	1.01979e-08
	Gabapentinoids	Central and South America and the Caribbean	PUERTO RICO	12.3251	10.514	14.1658	5.85071e-08
	Gabapentinoids	Central and South America and the Caribbean	URUGUAY	19.1557	12.9081	25.749	4.27462e-05
	Gabapentinoids	Central and South America and the Caribbean	VENEZUELA	-3.70067	-11.9791	5.35635	0.367403
	Gabapentinoids	Central and South America and the Caribbean	Central and South America and the Caribbean	12.9188	9.54765	16.3937	3.01181e-12
	Gabapentinoids	Central Asia	KAZAKHSTAN	18.3711	11.1588	26.0514	0.000598704
	Gabapentinoids	Central Asia	Central Asia	20.4473	-0.52875	45.8466	0.0548343
	Gabapentinoids	Eastern Asia	CHINA	45.229	36.0707	55.0036	3.98981e-07
	Gabapentinoids	Eastern Asia	JAPAN	45.7867	28.5601	65.3215	8.07093e-05
	Gabapentinoids	Eastern Asia	SOUTH KOREA	12.1179	11.072	13.1736	5.20957e-10
	Gabapentinoids	Eastern Asia	TAIWAN	15.0839	13.0215	17.1839	2.83028e-08
	Gabapentinoids	Eastern Asia	Eastern Asia	28.5083	18.862	38.9375	1.04248e-07
	Gabapentinoids	Eastern Europe	BELARUS	35.735	30.0851	41.6304	5.59897e-08
	Gabapentinoids	Eastern Europe	BULGARIA	24.4778	18.3735	30.8968	4.05484e-06
	Gabapentinoids	Eastern Europe	CZECH REPUBLIC	17.8366	16.4221	19.2683	1.9962e-10
	Gabapentinoids	Eastern Europe	HUNGARY	11.4319	9.04969	13.8662	1.25319e-06
	Gabapentinoids	Eastern Europe	POLAND	26.3367	19.7155	33.3241	4.14756e-06
	Gabapentinoids	Eastern Europe	ROMANIA	15.432	12.3149	18.6356	8.51432e-07
	Gabapentinoids	Eastern Europe	RUSSIA	32.1556	11.7819	56.2427	0.00443687
	Gabapentinoids	Eastern Europe	SLOVAKIA	12.8657	9.87275	15.9402	3.0661e-06
	Gabapentinoids	Eastern Europe	Eastern Europe	23.7706	17.0637	30.8617	4.79066e-11
	Gabapentinoids	Northern Africa	ALGERIA	36.7355	27.4344	46.7155	3.4411e-06
	Gabapentinoids	Northern Africa	EGYPT	39.141	35.1357	43.2651	1.02599e-09
	Gabapentinoids	Northern Africa	MOROCCO	20.5215	17.9406	23.1588	1.13169e-08
	Gabapentinoids	Northern Africa	TUNISIA	24.6791	18.8982	30.741	2.36135e-06
	Gabapentinoids	Northern Africa	Northern Africa	35.9138	26.1691	46.411	3.32416e-10
	Gabapentinoids	Northern America	CANADA	10.589	9.69646	11.4888	4.45494e-10
	Gabapentinoids	Northern America	UNITED STATES	7.88992	6.82466	8.9658	3.22803e-08
	Gabapentinoids	Northern America	Northern America	9.04432	6.81748	11.3176	4.07427e-08
	Gabapentinoids	Northern Europe	ESTONIA	29.97	27.7496	32.229	7.29385e-11
	Gabapentinoids	Northern Europe	FINLAND	5.73336	4.60727	6.87156	9.02302e-07
	Gabapentinoids	Northern Europe	IRELAND	13.7453	10.325	17.2716	5.27555e-06
	Gabapentinoids	Northern Europe	LATVIA	21.018	19.5273	22.5274	6.57124e-11
	Gabapentinoids	Northern Europe	LITHUANIA	19.4868	16.9629	22.0651	1.51901e-08
	Gabapentinoids	Northern Europe	NORWAY	6.81935	6.07345	7.5705	5.21405e-09
	Gabapentinoids	Northern Europe	SWEDEN	7.98573	7.35188	8.62332	2.86591e-10
	Gabapentinoids	Northern Europe	UNITED KINGDOM	16.9892	14.8293	19.1896	1.39501e-08
	Gabapentinoids	Northern Europe	Northern Europe	14.7789	12.344	17.2665	0
	Gabapentinoids	South-eastern Asia	PHILIPPINES	10.4472	9.49337	11.4094	9.14595e-10
	Gabapentinoids	South-eastern Asia	THAILAND	16.5024	12.0195	21.1647	3.68475e-05
	Gabapentinoids	South-eastern Asia	South-eastern Asia	14.6508	9.499	20.045	8.39734e-06
	Gabapentinoids	Southern Africa	SOUTH AFRICA	10.8801	8.73319	13.0695	7.98437e-07
	Gabapentinoids	Southern Africa	Southern Africa	12.4231	6.34582	18.8477	0.00102018
	Gabapentinoids	Southern Asia	INDIA	14.8324	12.6294	17.0786	5.92764e-08
	Gabapentinoids	Southern Asia	PAKISTAN	13.209	11.0723	15.3869	1.32161e-07
	Gabapentinoids	Southern Asia	Southern Asia	15.5569	12.1869	19.0282	3.67226e-09
	Gabapentinoids	Southern Europe	BOSNIA AND HERZEGOVINA	35.5608	27.4244	44.2166	2.0038e-05
	Gabapentinoids	Southern Europe	CROATIA	15.5316	12.9156	18.2082	1.74933e-07
	Gabapentinoids	Southern Europe	GREECE	6.43928	5.24098	7.65122	5.55223e-07
	Gabapentinoids	Southern Europe	ITALY	6.63754	5.63881	7.64572	8.72629e-08
	Gabapentinoids	Southern Europe	PORTUGAL	5.09981	3.81513	6.40039	7.46403e-06
	Gabapentinoids	Southern Europe	SERBIA	57.9662	48.7954	67.7022	1.50694e-06
	Gabapentinoids	Southern Europe	SLOVENIA	10.0596	9.17448	10.9518	6.66363e-10
	Gabapentinoids	Southern Europe	SPAIN	6.1668	4.9112	7.43743	1.20974e-06
	Gabapentinoids	Southern Europe	Southern Europe	14.9112	10.9188	19.0473	2.89128e-11
	Gabapentinoids	Western Asia	JORDAN	24.0929	17.9907	30.5108	4.67201e-06
	Gabapentinoids	Western Asia	KUWAIT	40.6432	34.3588	47.2216	4.03442e-08
	Gabapentinoids	Western Asia	LEBANON	13.0184	10.9259	15.1504	1.25725e-07
	Gabapentinoids	Western Asia	SAUDI ARABIA	16.5677	11.0095	22.4043	5.6781e-05
	Gabapentinoids	Western Asia	TÜRKIYE	15.8148	13.6315	18.0402	3.01064e-08
	Gabapentinoids	Western Asia	UNITED ARAB EMIRATES	6.55121	-0.905118	14.5686	0.0792326
	Gabapentinoids	Western Asia	Western Asia	17.5712	10.5311	25.0597	2.21224e-06
	Gabapentinoids	Western Europe	AUSTRIA	10.4099	8.92734	11.9127	4.73704e-08
	Gabapentinoids	Western Europe	BELGIUM	14.6223	12.0723	17.2304	2.4387e-07
	Gabapentinoids	Western Europe	FRANCE	5.39485	4.72285	6.07116	1.7346e-08
	Gabapentinoids	Western Europe	GERMANY	6.93008	5.82857	8.04304	1.39404e-07
	Gabapentinoids	Western Europe	LUXEMBOURG	3.11397	2.36688	3.86651	5.28987e-06
	Gabapentinoids	Western Europe	NETHERLANDS	6.77892	5.39122	8.1849	1.78592e-05
	Gabapentinoids	Western Europe	SWITZERLAND	8.10934	7.03201	9.19752	2.77828e-08
	Gabapentinoids	Western Europe	Western Europe	8.14931	6.64077	9.6792	1.11022e-16

## Sheet: Table 1
Table 1
	Year	Drug	Country	DDD	Thousand Population	Class	Region	DDDPTPD	lower	upper	conf.level
	2008	Gabapentinoids	ALGERIA	899628	34730.6	Gabapentinoids	Northern Africa	0.709186	0.707721	0.710652	0.95
	2008	Gabapentinoids	ARGENTINA	3089171	40080.2	Gabapentinoids	Central and South America and the Caribbean	2.11019	2.10784	2.11255	0.95
	2008	Gabapentinoids	AUSTRALIA	10023676	21332.3	Gabapentinoids	Australia and New Zealand	12.8647	12.8567	12.8727	0.95
	2008	Gabapentinoids	AUSTRIA	6696164	8341.52	Gabapentinoids	Western Europe	21.9781	21.9615	21.9948	0.95
	2008	Gabapentinoids	BELARUS	19333	9452.85	Gabapentinoids	Eastern Europe	0.0559946	0.0552053	0.0567839	0.95
	2008	Gabapentinoids	BELGIUM	5122934	10778.8	Gabapentinoids	Western Europe	13.0125	13.0012	13.0237	0.95
	2008	Gabapentinoids	BOSNIA AND HERZEGOVINA	0	3754.26	Gabapentinoids	Southern Europe	0	0	0	0.95
	2008	Gabapentinoids	BRAZIL	3663753	192030	Gabapentinoids	Central and South America and the Caribbean	0.522355	0.52182	0.52289	0.95
	2008	Gabapentinoids	BULGARIA	289457	7524.08	Gabapentinoids	Eastern Europe	1.05327	1.04943	1.05711	0.95
	2008	Gabapentinoids	CANADA	50247568	33337.6	Gabapentinoids	Northern America	41.2658	41.2544	41.2772	0.95
	2008	Gabapentinoids	CHILE	1289722	16708.3	Gabapentinoids	Central and South America and the Caribbean	2.11337	2.10972	2.11701	0.95
	2008	Gabapentinoids	CHINA	463509	1.35357e+06	Gabapentinoids	Eastern Asia	0.00937535	0.00934836	0.00940234	0.95
	2008	Gabapentinoids	COLOMBIA	1415563	44255	Gabapentinoids	Central and South America and the Caribbean	0.875743	0.874301	0.877186	0.95
	2008	Gabapentinoids	CROATIA	502304	4352.64	Gabapentinoids	Southern Europe	3.15954	3.1508	3.16828	0.95
	2008	Gabapentinoids	CZECH REPUBLIC	4347071	10425.3	Gabapentinoids	Eastern Europe	11.4161	11.4054	11.4269	0.95
	2008	Gabapentinoids	ECUADOR	1033970	14535.7	Gabapentinoids	Central and South America and the Caribbean	1.94751	1.94376	1.95127	0.95
	2008	Gabapentinoids	EGYPT	3096041	79636.1	Gabapentinoids	Northern Africa	1.0644	1.06322	1.06559	0.95
	2008	Gabapentinoids	ESTONIA	98861	1340.07	Gabapentinoids	Northern Europe	2.0198	2.00721	2.03239	0.95
	2008	Gabapentinoids	FINLAND	8462943	5319.45	Gabapentinoids	Northern Europe	43.5576	43.5283	43.587	0.95
	2008	Gabapentinoids	FRANCE	80584863	62209.2	Gabapentinoids	Western Europe	35.4657	35.458	35.4734	0.95
	2008	Gabapentinoids	GERMANY	82454539	81065.8	Gabapentinoids	Western Europe	27.8475	27.8415	27.8536	0.95
	2008	Gabapentinoids	GREECE	9066790	11040.3	Gabapentinoids	Southern Europe	22.4844	22.4698	22.4991	0.95
	2008	Gabapentinoids	HUNGARY	2632291	9991.87	Gabapentinoids	Eastern Europe	7.21269	7.20397	7.2214	0.95
	2008	Gabapentinoids	INDIA	41722550	1.20067e+06	Gabapentinoids	Southern Asia	0.951387	0.951098	0.951675	0.95
	2008	Gabapentinoids	IRELAND	4633299	4415.87	Gabapentinoids	Northern Europe	28.7266	28.7004	28.7527	0.95
	2008	Gabapentinoids	ITALY	32104892	58922.1	Gabapentinoids	Southern Europe	14.9177	14.9126	14.9229	0.95
	2008	Gabapentinoids	JAPAN	4768296	128539	Gabapentinoids	Eastern Asia	1.01564	1.01473	1.01655	0.95
	2008	Gabapentinoids	JORDAN	302940	6556.47	Gabapentinoids	Western Asia	1.26502	1.26051	1.26952	0.95
	2008	Gabapentinoids	KAZAKHSTAN	0	15862.1	Gabapentinoids	Central Asia	0	0	0	0.95
	2008	Gabapentinoids	KUWAIT	113997	2656.01	Gabapentinoids	Western Asia	1.1751	1.16827	1.18192	0.95
	2008	Gabapentinoids	LATVIA	330202	2171.25	Gabapentinoids	Northern Europe	4.16371	4.1495	4.17791	0.95
	2008	Gabapentinoids	LEBANON	699844	4764.74	Gabapentinoids	Western Asia	4.02135	4.01192	4.03077	0.95
	2008	Gabapentinoids	LITHUANIA	407117	3212.87	Gabapentinoids	Northern Europe	3.46926	3.4586	3.47991	0.95
	2008	Gabapentinoids	LUXEMBOURG	576454	485.403	Gabapentinoids	Western Europe	32.5141	32.4302	32.5981	0.95
	2008	Gabapentinoids	MEXICO	11283460	110815	Gabapentinoids	Central and South America and the Caribbean	2.78774	2.78611	2.78937	0.95
	2008	Gabapentinoids	MOROCCO	271689	31536.8	Gabapentinoids	Northern Africa	0.235865	0.234978	0.236752	0.95
	2008	Gabapentinoids	NETHERLANDS	0	16568.1	Gabapentinoids	Western Europe	0	0	0	0.95
	2008	Gabapentinoids	NEW ZEALAND	1542116	4278.16	Gabapentinoids	Australia and New Zealand	9.86893	9.85336	9.88451	0.95
	2008	Gabapentinoids	NORWAY	5977024	4771.01	Gabapentinoids	Northern Europe	34.2992	34.2717	34.3267	0.95
	2008	Gabapentinoids	PAKISTAN	6101077	171649	Gabapentinoids	Southern Asia	0.973139	0.972367	0.973912	0.95
	2008	Gabapentinoids	PERU	518264	28562.3	Gabapentinoids	Central and South America and the Caribbean	0.496784	0.495431	0.498136	0.95
	2008	Gabapentinoids	PHILIPPINES	1759632	90902	Gabapentinoids	South-eastern Asia	0.529979	0.529196	0.530762	0.95
	2008	Gabapentinoids	POLAND	2119380	38356.8	Gabapentinoids	Eastern Europe	1.51278	1.51075	1.51482	0.95
	2008	Gabapentinoids	PORTUGAL	12083859	10595.3	Gabapentinoids	Southern Europe	31.2249	31.2073	31.2425	0.95
	2008	Gabapentinoids	PUERTO RICO	6601154	3608.03	Gabapentinoids	Central and South America and the Caribbean	50.091	50.0528	50.1292	0.95
	2008	Gabapentinoids	ROMANIA	2365276	20829.5	Gabapentinoids	Eastern Europe	3.10894	3.10498	3.1129	0.95
	2008	Gabapentinoids	RUSSIA	1514240	143249	Gabapentinoids	Eastern Europe	0.28941	0.288949	0.289871	0.95
	2008	Gabapentinoids	SAUDI ARABIA	3419097	25888.5	Gabapentinoids	Western Asia	3.61588	3.61204	3.61971	0.95
	2008	Gabapentinoids	SERBIA	0	9060.1	Gabapentinoids	Southern Europe	0	0	0	0.95
	2008	Gabapentinoids	SLOVAKIA	2783073	5399.36	Gabapentinoids	Eastern Europe	14.1121	14.0955	14.1287	0.95
	2008	Gabapentinoids	SLOVENIA	1131180	2023.05	Gabapentinoids	Southern Europe	15.3086	15.2804	15.3368	0.95
	2008	Gabapentinoids	SOUTH AFRICA	2107519	49779.5	Gabapentinoids	Southern Africa	1.15913	1.15756	1.16069	0.95
	2008	Gabapentinoids	SOUTH KOREA	17028543	49182.5	Gabapentinoids	Eastern Asia	9.47932	9.47481	9.48382	0.95
	2008	Gabapentinoids	SPAIN	64529628	46068.8	Gabapentinoids	Southern Europe	38.3497	38.3403	38.3591	0.95
	2008	Gabapentinoids	SWEDEN	11462640	9236.43	Gabapentinoids	Northern Europe	33.9774	33.9577	33.9971	0.95
	2008	Gabapentinoids	SWITZERLAND	5463613	7622.83	Gabapentinoids	Western Europe	19.6234	19.6069	19.6398	0.95
	2008	Gabapentinoids	TAIWAN	1471366	23019	Gabapentinoids	Eastern Asia	1.75002	1.74719	1.75285	0.95
	2008	Gabapentinoids	THAILAND	0	66531	Gabapentinoids	South-eastern Asia	0	0	0	0.95
	2008	Gabapentinoids	TUNISIA	465370	10414.4	Gabapentinoids	Northern Africa	1.22341	1.2199	1.22693	0.95
	2008	Gabapentinoids	TÜRKIYE	35670869	70418.6	Gabapentinoids	Western Asia	13.8687	13.8642	13.8733	0.95
	2008	Gabapentinoids	UNITED ARAB EMIRATES	803043	7089.49	Gabapentinoids	Western Asia	3.10123	3.09445	3.10801	0.95
	2008	Gabapentinoids	UNITED KINGDOM	69129959	62145.1	Gabapentinoids	Northern Europe	30.4557	30.4486	30.4629	0.95
	2008	Gabapentinoids	UNITED STATES	738591065	303486	Gabapentinoids	Northern America	66.6308	66.626	66.6356	0.95
	2008	Gabapentinoids	URUGUAY	309709	3340.22	Gabapentinoids	Central and South America and the Caribbean	2.53857	2.52963	2.54751	0.95
	2008	Gabapentinoids	VENEZUELA	6856990	27635.8	Gabapentinoids	Central and South America and the Caribbean	6.79314	6.78806	6.79823	0.95
	2009	Gabapentinoids	ALGERIA	3552523	35333.9	Gabapentinoids	Northern Africa	2.75268	2.74981	2.75554	0.95
	2009	Gabapentinoids	ARGENTINA	4310994	40482.8	Gabapentinoids	Central and South America and the Caribbean	2.91553	2.91277	2.91828	0.95
	2009	Gabapentinoids	AUSTRALIA	11751775	21750.9	Gabapentinoids	Australia and New Zealand	14.7923	14.7839	14.8008	0.95
	2009	Gabapentinoids	AUSTRIA	7765289	8372.66	Gabapentinoids	Western Europe	25.3924	25.3746	25.4103	0.95
	2009	Gabapentinoids	BELARUS	48432	9433.16	Gabapentinoids	Eastern Europe	0.140568	0.139316	0.141819	0.95
	2009	Gabapentinoids	BELGIUM	6260243	10859.9	Gabapentinoids	Western Europe	15.7824	15.7701	15.7948	0.95
	2009	Gabapentinoids	BOSNIA AND HERZEGOVINA	0	3735.95	Gabapentinoids	Southern Europe	0	0	0	0.95
	2009	Gabapentinoids	BRAZIL	5234815	193887	Gabapentinoids	Central and South America and the Caribbean	0.739203	0.738569	0.739836	0.95
	2009	Gabapentinoids	BULGARIA	617169	7473.51	Gabapentinoids	Eastern Europe	2.26094	2.2553	2.26658	0.95
	2009	Gabapentinoids	CANADA	59024699	33746.1	Gabapentinoids	Northern America	47.8873	47.8751	47.8995	0.95
	2009	Gabapentinoids	CHILE	1395453	16886.2	Gabapentinoids	Central and South America and the Caribbean	2.26253	2.25877	2.26628	0.95
	2009	Gabapentinoids	CHINA	982318	1.36117e+06	Gabapentinoids	Eastern Asia	0.0197583	0.0197192	0.0197974	0.95
	2009	Gabapentinoids	COLOMBIA	1372891	44750.1	Gabapentinoids	Central and South America and the Caribbean	0.839948	0.838543	0.841353	0.95
	2009	Gabapentinoids	CROATIA	572649	4341.26	Gabapentinoids	Southern Europe	3.61146	3.6021	3.62081	0.95
	2009	Gabapentinoids	CZECH REPUBLIC	5673678	10488.2	Gabapentinoids	Eastern Europe	14.8107	14.7985	14.8229	0.95
	2009	Gabapentinoids	ECUADOR	1305934	14774.4	Gabapentinoids	Central and South America and the Caribbean	2.42003	2.41588	2.42418	0.95
	2009	Gabapentinoids	EGYPT	4441118	81134.8	Gabapentinoids	Northern Africa	1.49863	1.49724	1.50003	0.95
	2009	Gabapentinoids	ESTONIA	124118	1336.14	Gabapentinoids	Northern Europe	2.54327	2.52912	2.55742	0.95
	2009	Gabapentinoids	FINLAND	9691237	5342.27	Gabapentinoids	Northern Europe	49.6665	49.6352	49.6978	0.95
	2009	Gabapentinoids	FRANCE	88065812	62542.9	Gabapentinoids	Western Europe	38.5513	38.5433	38.5594	0.95
	2009	Gabapentinoids	GERMANY	95045394	80900	Gabapentinoids	Western Europe	32.1657	32.1592	32.1721	0.95
	2009	Gabapentinoids	GREECE	10502110	10959.3	Gabapentinoids	Southern Europe	26.2364	26.2206	26.2523	0.95
	2009	Gabapentinoids	HUNGARY	3038697	9959.44	Gabapentinoids	Eastern Europe	8.35338	8.34399	8.36277	0.95
	2009	Gabapentinoids	INDIA	5.85248e+07	1.21773e+06	Gabapentinoids	Southern Asia	1.31583	1.31549	1.31617	0.95
	2009	Gabapentinoids	IRELAND	5758009	4494.57	Gabapentinoids	Northern Europe	35.0747	35.046	35.1033	0.95
	2009	Gabapentinoids	ITALY	35736329	59105.6	Gabapentinoids	Southern Europe	16.5535	16.5481	16.559	0.95
	2009	Gabapentinoids	JAPAN	6939807	128555	Gabapentinoids	Eastern Asia	1.47798	1.47688	1.47908	0.95
	2009	Gabapentinoids	JORDAN	390481	6893.26	Gabapentinoids	Western Asia	1.5509	1.54604	1.55577	0.95
	2009	Gabapentinoids	KAZAKHSTAN	0	16043	Gabapentinoids	Central Asia	0	0	0	0.95
	2009	Gabapentinoids	KUWAIT	156048	2821.04	Gabapentinoids	Western Asia	1.51446	1.50695	1.52198	0.95
	2009	Gabapentinoids	LATVIA	392081	2144.78	Gabapentinoids	Northern Europe	5.00498	4.98931	5.02064	0.95
	2009	Gabapentinoids	LEBANON	1029367	4813.03	Gabapentinoids	Western Asia	5.85547	5.84416	5.86678	0.95
	2009	Gabapentinoids	LITHUANIA	467349	3167.27	Gabapentinoids	Northern Europe	4.03986	4.02827	4.05144	0.95
	2009	Gabapentinoids	LUXEMBOURG	614059	496.536	Gabapentinoids	Western Europe	33.8586	33.7739	33.9433	0.95
	2009	Gabapentinoids	MEXICO	11107154	112464	Gabapentinoids	Central and South America and the Caribbean	2.70396	2.70236	2.70555	0.95
	2009	Gabapentinoids	MOROCCO	449882	31929.1	Gabapentinoids	Northern Africa	0.385764	0.384637	0.386891	0.95
	2009	Gabapentinoids	NETHERLANDS	0	16626.4	Gabapentinoids	Western Europe	0	0	0	0.95
	2009	Gabapentinoids	NEW ZEALAND	1883597	4323.34	Gabapentinoids	Australia and New Zealand	11.9283	11.9113	11.9453	0.95
	2009	Gabapentinoids	NORWAY	6364860	4826.85	Gabapentinoids	Northern Europe	36.1023	36.0743	36.1304	0.95
	2009	Gabapentinoids	PAKISTAN	8819615	175526	Gabapentinoids	Southern Asia	1.37568	1.37478	1.37659	0.95
	2009	Gabapentinoids	PERU	576385	28792.7	Gabapentinoids	Central and South America and the Caribbean	0.548076	0.546661	0.549491	0.95
	2009	Gabapentinoids	PHILIPPINES	2150701	92414.2	Gabapentinoids	South-eastern Asia	0.637164	0.636313	0.638016	0.95
	2009	Gabapentinoids	POLAND	2444314	38351.9	Gabapentinoids	Eastern Europe	1.74494	1.74275	1.74712	0.95
	2009	Gabapentinoids	PORTUGAL	13099478	10604.1	Gabapentinoids	Southern Europe	33.8214	33.8031	33.8397	0.95
	2009	Gabapentinoids	PUERTO RICO	7824223	3596.53	Gabapentinoids	Central and South America and the Caribbean	59.5617	59.52	59.6034	0.95
	2009	Gabapentinoids	ROMANIA	4400635	20638	Gabapentinoids	Eastern Europe	5.83791	5.83246	5.84337	0.95
	2009	Gabapentinoids	RUSSIA	2355752	143327	Gabapentinoids	Eastern Europe	0.449999	0.449424	0.450574	0.95
	2009	Gabapentinoids	SAUDI ARABIA	3979959	26630.3	Gabapentinoids	Western Asia	4.09178	4.08776	4.0958	0.95
	2009	Gabapentinoids	SERBIA	0	9023.35	Gabapentinoids	Southern Europe	0	0	0	0.95
	2009	Gabapentinoids	SLOVAKIA	3648847	5401.15	Gabapentinoids	Eastern Europe	18.4961	18.4771	18.515	0.95
	2009	Gabapentinoids	SLOVENIA	1320260	2033.81	Gabapentinoids	Southern Europe	17.7729	17.7426	17.8033	0.95
	2009	Gabapentinoids	SOUTH AFRICA	2924087	50477	Gabapentinoids	Southern Africa	1.58601	1.58419	1.58783	0.95
	2009	Gabapentinoids	SOUTH KOREA	20357105	49347.4	Gabapentinoids	Eastern Asia	11.2943	11.2894	11.2993	0.95
	2009	Gabapentinoids	SPAIN	75416691	46583.6	Gabapentinoids	Southern Europe	44.3246	44.3146	44.3346	0.95
	2009	Gabapentinoids	SWEDEN	13437317	9313.08	Gabapentinoids	Northern Europe	39.5029	39.4818	39.524	0.95
	2009	Gabapentinoids	SWITZERLAND	6033986	7713.9	Gabapentinoids	Western Europe	21.4161	21.399	21.4332	0.95
	2009	Gabapentinoids	TAIWAN	1500914	23104.5	Gabapentinoids	Eastern Asia	1.77856	1.77571	1.7814	0.95
	2009	Gabapentinoids	THAILAND	0	66866.8	Gabapentinoids	South-eastern Asia	0	0	0	0.95
	2009	Gabapentinoids	TUNISIA	771308	10525.7	Gabapentinoids	Northern Africa	2.00626	2.00178	2.01074	0.95
	2009	Gabapentinoids	TÜRKIYE	45148672	71321.4	Gabapentinoids	Western Asia	17.3314	17.3264	17.3365	0.95
	2009	Gabapentinoids	UNITED ARAB EMIRATES	1300040	7917.37	Gabapentinoids	Western Asia	4.49558	4.48785	4.50331	0.95
	2009	Gabapentinoids	UNITED KINGDOM	87620282	62828.6	Gabapentinoids	Northern Europe	38.1818	38.1738	38.1898	0.95
	2009	Gabapentinoids	UNITED STATES	827991203	306308	Gabapentinoids	Northern America	74.0078	74.0028	74.0129	0.95
	2009	Gabapentinoids	URUGUAY	543393	3349.68	Gabapentinoids	Central and South America and the Caribbean	4.44141	4.4296	4.45322	0.95
	2009	Gabapentinoids	VENEZUELA	7506226	28031	Gabapentinoids	Central and South America and the Caribbean	7.3315	7.32625	7.33674	0.95
	2010	Gabapentinoids	ALGERIA	4709378	35977.5	Gabapentinoids	Northern Africa	3.58379	3.58056	3.58703	0.95
	2010	Gabapentinoids	ARGENTINA	6159724	40895.8	Gabapentinoids	Central and South America and the Caribbean	4.12375	4.1205	4.12701	0.95
	2010	Gabapentinoids	AUSTRALIA	13673101	22154.7	Gabapentinoids	Australia and New Zealand	16.8971	16.8881	16.906	0.95
	2010	Gabapentinoids	AUSTRIA	9280089	8409.94	Gabapentinoids	Western Europe	30.2113	30.1918	30.2307	0.95
	2010	Gabapentinoids	BELARUS	61800	9420.58	Gabapentinoids	Eastern Europe	0.179606	0.17819	0.181022	0.95
	2010	Gabapentinoids	BELGIUM	8823905	10938.7	Gabapentinoids	Western Europe	22.0853	22.0707	22.0999	0.95
	2010	Gabapentinoids	BOSNIA AND HERZEGOVINA	0	3705.48	Gabapentinoids	Southern Europe	0	0	0	0.95
	2010	Gabapentinoids	BRAZIL	8664100	195714	Gabapentinoids	Central and South America and the Caribbean	1.21203	1.21122	1.21283	0.95
	2010	Gabapentinoids	BULGARIA	884872	7425.01	Gabapentinoids	Eastern Europe	3.26282	3.25602	3.26962	0.95
	2010	Gabapentinoids	CANADA	66698585	34147.6	Gabapentinoids	Northern America	53.477	53.4641	53.4898	0.95
	2010	Gabapentinoids	CHILE	1607744	17062.5	Gabapentinoids	Central and South America and the Caribbean	2.57978	2.5758	2.58377	0.95
	2010	Gabapentinoids	CHINA	1559680	1.36881e+06	Gabapentinoids	Eastern Asia	0.0311962	0.0311473	0.0312452	0.95
	2010	Gabapentinoids	COLOMBIA	1255617	45222.7	Gabapentinoids	Central and South America and the Caribbean	0.76017	0.75884	0.761499	0.95
	2010	Gabapentinoids	CROATIA	718140	4328.16	Gabapentinoids	Southern Europe	4.54271	4.53221	4.55322	0.95
	2010	Gabapentinoids	CZECH REPUBLIC	6998529	10536.5	Gabapentinoids	Eastern Europe	18.1853	18.1718	18.1987	0.95
	2010	Gabapentinoids	ECUADOR	1599244	15011.1	Gabapentinoids	Central and South America and the Caribbean	2.91683	2.91231	2.92135	0.95
	2010	Gabapentinoids	EGYPT	7246557	82761.2	Gabapentinoids	Northern Africa	2.39726	2.39551	2.399	0.95
	2010	Gabapentinoids	ESTONIA	212782	1332.1	Gabapentinoids	Northern Europe	4.37328	4.35469	4.39186	0.95
	2010	Gabapentinoids	FINLAND	10652118	5365.78	Gabapentinoids	Northern Europe	54.3516	54.319	54.3843	0.95
	2010	Gabapentinoids	FRANCE	95901922	62879.5	Gabapentinoids	Western Europe	41.7569	41.7485	41.7652	0.95
	2010	Gabapentinoids	GERMANY	106262344	80827	Gabapentinoids	Western Europe	35.9942	35.9874	36.0011	0.95
	2010	Gabapentinoids	GREECE	11235077	10887.6	Gabapentinoids	Southern Europe	28.2522	28.2357	28.2687	0.95
	2010	Gabapentinoids	HUNGARY	3682639	9927.38	Gabapentinoids	Eastern Europe	10.1563	10.1459	10.1666	0.95
	2010	Gabapentinoids	INDIA	7.3649e+07	1.23428e+06	Gabapentinoids	Southern Asia	1.63366	1.63329	1.63404	0.95
	2010	Gabapentinoids	IRELAND	6547593	4554.33	Gabapentinoids	Northern Europe	39.3611	39.3309	39.3912	0.95
	2010	Gabapentinoids	ITALY	40053852	59325.2	Gabapentinoids	Southern Europe	18.4848	18.4791	18.4905	0.95
	2010	Gabapentinoids	JAPAN	14789941	128542	Gabapentinoids	Eastern Asia	3.15014	3.14854	3.15175	0.95
	2010	Gabapentinoids	JORDAN	486240	7261.54	Gabapentinoids	Western Asia	1.83329	1.82814	1.83845	0.95
	2010	Gabapentinoids	KAZAKHSTAN	0	16252.3	Gabapentinoids	Central Asia	0	0	0	0.95
	2010	Gabapentinoids	KUWAIT	170684	2991.88	Gabapentinoids	Western Asia	1.56192	1.55451	1.56933	0.95
	2010	Gabapentinoids	LATVIA	436986	2118.86	Gabapentinoids	Northern Europe	5.64646	5.62972	5.6632	0.95
	2010	Gabapentinoids	LEBANON	1168621	4953.06	Gabapentinoids	Western Asia	6.45966	6.44795	6.47137	0.95
	2010	Gabapentinoids	LITHUANIA	578671	3123.82	Gabapentinoids	Northern Europe	5.07171	5.05865	5.08478	0.95
	2010	Gabapentinoids	LUXEMBOURG	675323	507.89	Gabapentinoids	Western Europe	36.4042	36.3174	36.491	0.95
	2010	Gabapentinoids	MEXICO	1.15255e+07	114093	Gabapentinoids	Central and South America and the Caribbean	2.76574	2.76415	2.76734	0.95
	2010	Gabapentinoids	MOROCCO	510706	32343.4	Gabapentinoids	Northern Africa	0.43231	0.431124	0.433496	0.95
	2010	Gabapentinoids	NETHERLANDS	0	16682.9	Gabapentinoids	Western Europe	0	0	0	0.95
	2010	Gabapentinoids	NEW ZEALAND	2292736	4370.06	Gabapentinoids	Australia and New Zealand	14.364	14.3454	14.3826	0.95
	2010	Gabapentinoids	NORWAY	7056009	4885.88	Gabapentinoids	Northern Europe	39.5391	39.5099	39.5682	0.95
	2010	Gabapentinoids	PAKISTAN	10308245	179425	Gabapentinoids	Southern Asia	1.57294	1.57198	1.5739	0.95
	2010	Gabapentinoids	PERU	742201	29027.7	Gabapentinoids	Central and South America and the Caribbean	0.700034	0.698441	0.701626	0.95
	2010	Gabapentinoids	PHILIPPINES	2354645	93966.8	Gabapentinoids	South-eastern Asia	0.686058	0.685182	0.686934	0.95
	2010	Gabapentinoids	POLAND	2813125	38329.8	Gabapentinoids	Eastern Europe	2.00938	2.00703	2.01173	0.95
	2010	Gabapentinoids	PORTUGAL	14753333	10596.1	Gabapentinoids	Southern Europe	38.1202	38.1008	38.1397	0.95
	2010	Gabapentinoids	PUERTO RICO	8839027	3579.84	Gabapentinoids	Central and South America and the Caribbean	67.6006	67.556	67.6451	0.95
	2010	Gabapentinoids	ROMANIA	4392106	20471.9	Gabapentinoids	Eastern Europe	5.87388	5.86839	5.87938	0.95
	2010	Gabapentinoids	RUSSIA	4631867	143479	Gabapentinoids	Eastern Europe	0.883846	0.883041	0.884651	0.95
	2010	Gabapentinoids	SAUDI ARABIA	4876511	27421.5	Gabapentinoids	Western Asia	4.86887	4.86455	4.87319	0.95
	2010	Gabapentinoids	SERBIA	0	8991.26	Gabapentinoids	Southern Europe	0	0	0	0.95
	2010	Gabapentinoids	SLOVAKIA	4692219	5404.29	Gabapentinoids	Eastern Europe	23.7711	23.7496	23.7926	0.95
	2010	Gabapentinoids	SLOVENIA	1529188	2043.34	Gabapentinoids	Southern Europe	20.4895	20.457	20.522	0.95
	2010	Gabapentinoids	SOUTH AFRICA	3414333	51217	Gabapentinoids	Southern Africa	1.82516	1.82323	1.8271	0.95
	2010	Gabapentinoids	SOUTH KOREA	22731575	49545.6	Gabapentinoids	Eastern Asia	12.5613	12.5561	12.5664	0.95
	2010	Gabapentinoids	SPAIN	83955359	46931	Gabapentinoids	Southern Europe	48.9777	48.9672	48.9882	0.95
	2010	Gabapentinoids	SWEDEN	14787170	9390.16	Gabapentinoids	Northern Europe	43.1144	43.0924	43.1363	0.95
	2010	Gabapentinoids	SWITZERLAND	7055992	7808.67	Gabapentinoids	Western Europe	24.7395	24.7212	24.7577	0.95
	2010	Gabapentinoids	TAIWAN	1668571	23187.6	Gabapentinoids	Eastern Asia	1.97015	1.96716	1.97314	0.95
	2010	Gabapentinoids	THAILAND	5867655	67195	Gabapentinoids	South-eastern Asia	2.39077	2.38883	2.3927	0.95
	2010	Gabapentinoids	TUNISIA	937562	10635.2	Gabapentinoids	Northern Africa	2.41358	2.4087	2.41847	0.95
	2010	Gabapentinoids	TÜRKIYE	57130187	72327	Gabapentinoids	Western Asia	21.6259	21.6203	21.6315	0.95
	2010	Gabapentinoids	UNITED ARAB EMIRATES	2327433	8550	Gabapentinoids	Western Asia	7.45283	7.44325	7.4624	0.95
	2010	Gabapentinoids	UNITED KINGDOM	109988240	63459.8	Gabapentinoids	Northern Europe	47.4523	47.4434	47.4612	0.95
	2010	Gabapentinoids	UNITED STATES	960073987	309011	Gabapentinoids	Northern America	85.0628	85.0575	85.0682	0.95
	2010	Gabapentinoids	URUGUAY	672742	3359.27	Gabapentinoids	Central and South America and the Caribbean	5.48293	5.46983	5.49604	0.95
	2010	Gabapentinoids	VENEZUELA	7974460	28439.9	Gabapentinoids	Central and South America and the Caribbean	7.67684	7.67151	7.68217	0.95
	2011	Gabapentinoids	ALGERIA	6725605	36661.4	Gabapentinoids	Northern Africa	5.02264	5.01884	5.02643	0.95
	2011	Gabapentinoids	ARGENTINA	9411293	41320.5	Gabapentinoids	Central and South America and the Caribbean	6.23582	6.23184	6.2398	0.95
	2011	Gabapentinoids	AUSTRALIA	15715475	22538	Gabapentinoids	Australia and New Zealand	19.0907	19.0813	19.1001	0.95
	2011	Gabapentinoids	AUSTRIA	10640112	8453.5	Gabapentinoids	Western Europe	34.4603	34.4396	34.481	0.95
	2011	Gabapentinoids	BELARUS	64751	9415.32	Gabapentinoids	Eastern Europe	0.188287	0.186837	0.189738	0.95
	2011	Gabapentinoids	BELGIUM	10597409	11013.9	Gabapentinoids	Western Europe	26.3433	26.3274	26.3591	0.95
	2011	Gabapentinoids	BOSNIA AND HERZEGOVINA	65546	3661.17	Gabapentinoids	Southern Europe	0.490158	0.486405	0.49391	0.95
	2011	Gabapentinoids	BRAZIL	11674041	197515	Gabapentinoids	Central and South America and the Caribbean	1.6182	1.61727	1.61913	0.95
	2011	Gabapentinoids	BULGARIA	1318479	7378.65	Gabapentinoids	Eastern Europe	4.89222	4.88387	4.90057	0.95
	2011	Gabapentinoids	CANADA	73667278	34539.2	Gabapentinoids	Northern America	58.3946	58.3813	58.4079	0.95
	2011	Gabapentinoids	CHILE	1977271	17233.6	Gabapentinoids	Central and South America and the Caribbean	3.14123	3.13686	3.14561	0.95
	2011	Gabapentinoids	CHINA	2666232	1.3765e+06	Gabapentinoids	Eastern Asia	0.0530313	0.0529676	0.053095	0.95
	2011	Gabapentinoids	COLOMBIA	1367558	45662.7	Gabapentinoids	Central and South America and the Caribbean	0.819962	0.818587	0.821336	0.95
	2011	Gabapentinoids	CROATIA	751864	4313.1	Gabapentinoids	Southern Europe	4.77265	4.76186	4.78344	0.95
	2011	Gabapentinoids	CZECH REPUBLIC	8657548	10566.5	Gabapentinoids	Eastern Europe	22.4323	22.4173	22.4472	0.95
	2011	Gabapentinoids	ECUADOR	1849698	15243.9	Gabapentinoids	Central and South America and the Caribbean	3.32212	3.31733	3.3269	0.95
	2011	Gabapentinoids	EGYPT	10032655	84529.3	Gabapentinoids	Northern Africa	3.24952	3.2475	3.25153	0.95
	2011	Gabapentinoids	ESTONIA	252706	1327.7	Gabapentinoids	Northern Europe	5.21105	5.19073	5.23136	0.95
	2011	Gabapentinoids	FINLAND	11396775	5390.04	Gabapentinoids	Northern Europe	57.8895	57.8559	57.9231	0.95
	2011	Gabapentinoids	FRANCE	99664370	63222.2	Gabapentinoids	Western Europe	43.1598	43.1514	43.1683	0.95
	2011	Gabapentinoids	GERMANY	114777595	80855.6	Gabapentinoids	Western Europe	38.8648	38.8577	38.8719	0.95
	2011	Gabapentinoids	GREECE	12166965	10829.1	Gabapentinoids	Southern Europe	30.761	30.7437	30.7783	0.95
	2011	Gabapentinoids	HUNGARY	4350701	9895.69	Gabapentinoids	Eastern Europe	12.0371	12.0258	12.0484	0.95
	2011	Gabapentinoids	INDIA	9.17439e+07	1.25029e+06	Gabapentinoids	Southern Asia	2.00899	2.00857	2.0094	0.95
	2011	Gabapentinoids	IRELAND	7864538	4591.11	Gabapentinoids	Northern Europe	46.8991	46.8664	46.9319	0.95
	2011	Gabapentinoids	ITALY	44366180	59589.1	Gabapentinoids	Southern Europe	20.3843	20.3783	20.3903	0.95
	2011	Gabapentinoids	JAPAN	51572288	128499	Gabapentinoids	Eastern Asia	10.9882	10.9852	10.9912	0.95
	2011	Gabapentinoids	JORDAN	574296	7662.86	Gabapentinoids	Western Asia	2.05189	2.04659	2.0572	0.95
	2011	Gabapentinoids	KAZAKHSTAN	171418	16490.7	Gabapentinoids	Central Asia	0.284595	0.283248	0.285943	0.95
	2011	Gabapentinoids	KUWAIT	261803	3168.05	Gabapentinoids	Western Asia	2.26252	2.25385	2.27118	0.95
	2011	Gabapentinoids	LATVIA	519091	2093.61	Gabapentinoids	Northern Europe	6.78826	6.76979	6.80672	0.95
	2011	Gabapentinoids	LEBANON	1446358	5202.02	Gabapentinoids	Western Asia	7.61226	7.59985	7.62466	0.95
	2011	Gabapentinoids	LITHUANIA	814522	3083.4	Gabapentinoids	Northern Europe	7.2324	7.21669	7.24811	0.95
	2011	Gabapentinoids	LUXEMBOURG	719849	519.312	Gabapentinoids	Western Europe	37.951	37.8633	38.0386	0.95
	2011	Gabapentinoids	MEXICO	1.06634e+07	115695	Gabapentinoids	Central and South America and the Caribbean	2.52342	2.5219	2.52493	0.95
	2011	Gabapentinoids	MOROCCO	637826	32781.9	Gabapentinoids	Northern Africa	0.532695	0.531387	0.534002	0.95
	2011	Gabapentinoids	NETHERLANDS	15469890	16738.2	Gabapentinoids	Western Europe	25.304	25.2914	25.3166	0.95
	2011	Gabapentinoids	NEW ZEALAND	2682765	4418.67	Gabapentinoids	Australia and New Zealand	16.6227	16.6028	16.6425	0.95
	2011	Gabapentinoids	NORWAY	8104935	4948.34	Gabapentinoids	Northern Europe	44.8436	44.8127	44.8744	0.95
	2011	Gabapentinoids	PAKISTAN	13042683	183340	Gabapentinoids	Southern Asia	1.94769	1.94663	1.94874	0.95
	2011	Gabapentinoids	PERU	869109	29264.3	Gabapentinoids	Central and South America and the Caribbean	0.813103	0.811394	0.814813	0.95
	2011	Gabapentinoids	PHILIPPINES	2564653	95570	Gabapentinoids	South-eastern Asia	0.734711	0.733812	0.73561	0.95
	2011	Gabapentinoids	POLAND	3328330	38286.8	Gabapentinoids	Eastern Europe	2.38005	2.3775	2.38261	0.95
	2011	Gabapentinoids	PORTUGAL	14960646	10569.4	Gabapentinoids	Southern Europe	38.7534	38.7338	38.7731	0.95
	2011	Gabapentinoids	PUERTO RICO	10987018	3559.86	Gabapentinoids	Central and South America and the Caribbean	84.4999	84.45	84.5499	0.95
	2011	Gabapentinoids	ROMANIA	5298057	20336.7	Gabapentinoids	Eastern Europe	7.13256	7.12649	7.13864	0.95
	2011	Gabapentinoids	RUSSIA	8387949	143703	Gabapentinoids	Eastern Europe	1.59808	1.597	1.59917	0.95
	2011	Gabapentinoids	SAUDI ARABIA	6121261	28267.6	Gabapentinoids	Western Asia	5.92873	5.92404	5.93343	0.95
	2011	Gabapentinoids	SERBIA	310071	8963.76	Gabapentinoids	Southern Europe	0.947067	0.943733	0.9504	0.95
	2011	Gabapentinoids	SLOVAKIA	5877913	5408.93	Gabapentinoids	Eastern Europe	29.7524	29.7283	29.7764	0.95
	2011	Gabapentinoids	SLOVENIA	1672259	2051.28	Gabapentinoids	Southern Europe	22.3197	22.2859	22.3536	0.95
	2011	Gabapentinoids	SOUTH AFRICA	3975725	52003.8	Gabapentinoids	Southern Africa	2.09311	2.09105	2.09516	0.95
	2011	Gabapentinoids	SOUTH KOREA	24881006	49786.2	Gabapentinoids	Eastern Asia	13.6826	13.6772	13.688	0.95
	2011	Gabapentinoids	SPAIN	92990413	47084.2	Gabapentinoids	Southern Europe	54.072	54.061	54.083	0.95
	2011	Gabapentinoids	SWEDEN	16075394	9466.7	Gabapentinoids	Northern Europe	46.4914	46.4687	46.5141	0.95
	2011	Gabapentinoids	SWITZERLAND	7899250	7906.99	Gabapentinoids	Western Europe	27.3517	27.3326	27.3708	0.95
	2011	Gabapentinoids	TAIWAN	1847816	23268.8	Gabapentinoids	Eastern Asia	2.17418	2.17104	2.17731	0.95
	2011	Gabapentinoids	THAILAND	8829605	67518.4	Gabapentinoids	South-eastern Asia	3.58038	3.57802	3.58274	0.95
	2011	Gabapentinoids	TUNISIA	1116360	10741.9	Gabapentinoids	Northern Africa	2.84534	2.84006	2.85062	0.95
	2011	Gabapentinoids	TÜRKIYE	73025202	73443.3	Gabapentinoids	Western Asia	27.2227	27.2164	27.2289	0.95
	2011	Gabapentinoids	UNITED ARAB EMIRATES	2663477	8946.78	Gabapentinoids	Western Asia	8.15065	8.14086	8.16044	0.95
	2011	Gabapentinoids	UNITED KINGDOM	132232595	64021.9	Gabapentinoids	Northern Europe	56.5483	56.5387	56.5579	0.95
	2011	Gabapentinoids	UNITED STATES	9.95477e+08	311584	Gabapentinoids	Northern America	87.4713	87.4659	87.4768	0.95
	2011	Gabapentinoids	URUGUAY	859798	3368.93	Gabapentinoids	Central and South America and the Caribbean	6.98739	6.97262	7.00216	0.95
	2011	Gabapentinoids	VENEZUELA	9290151	28887.9	Gabapentinoids	Central and South America and the Caribbean	8.80475	8.79909	8.81041	0.95
	2012	Gabapentinoids	ALGERIA	7422027	37383.9	Gabapentinoids	Northern Africa	5.4356	5.43169	5.43951	0.95
	2012	Gabapentinoids	ARGENTINA	12315589	41755.2	Gabapentinoids	Central and South America and the Caribbean	8.07522	8.07071	8.07973	0.95
	2012	Gabapentinoids	AUSTRALIA	17926916	22904	Gabapentinoids	Australia and New Zealand	21.4292	21.4192	21.4391	0.95
	2012	Gabapentinoids	AUSTRIA	12077677	8502.23	Gabapentinoids	Western Europe	38.892	38.8701	38.9139	0.95
	2012	Gabapentinoids	BELARUS	72006	9417.05	Gabapentinoids	Eastern Europe	0.209346	0.207817	0.210875	0.95
	2012	Gabapentinoids	BELGIUM	11416632	11085.4	Gabapentinoids	Western Europe	28.1967	28.1803	28.213	0.95
	2012	Gabapentinoids	BOSNIA AND HERZEGOVINA	137172	3604.97	Gabapentinoids	Southern Europe	1.04177	1.03626	1.04729	0.95
	2012	Gabapentinoids	BRAZIL	14578084	199287	Gabapentinoids	Central and South America and the Caribbean	2.00277	2.00174	2.0038	0.95
	2012	Gabapentinoids	BULGARIA	940891	7334.01	Gabapentinoids	Eastern Europe	3.51243	3.50533	3.51953	0.95
	2012	Gabapentinoids	CANADA	82258729	34922	Gabapentinoids	Northern America	64.49	64.476	64.5039	0.95
	2012	Gabapentinoids	CHILE	2560326	17400.4	Gabapentinoids	Central and South America and the Caribbean	4.02853	4.0236	4.03347	0.95
	2012	Gabapentinoids	CHINA	5077933	1.38421e+06	Gabapentinoids	Eastern Asia	0.100437	0.10035	0.100525	0.95
	2012	Gabapentinoids	COLOMBIA	1520902	46075.7	Gabapentinoids	Central and South America and the Caribbean	0.90373	0.902294	0.905167	0.95
	2012	Gabapentinoids	CROATIA	830109	4295.87	Gabapentinoids	Southern Europe	5.29047	5.27908	5.30185	0.95
	2012	Gabapentinoids	CZECH REPUBLIC	9454246	10581.3	Gabapentinoids	Eastern Europe	24.4623	24.4467	24.4779	0.95
	2012	Gabapentinoids	ECUADOR	2099442	15474.1	Gabapentinoids	Central and South America and the Caribbean	3.71457	3.70954	3.71959	0.95
	2012	Gabapentinoids	EGYPT	14265600	86422.2	Gabapentinoids	Northern Africa	4.51933	4.51699	4.52168	0.95
	2012	Gabapentinoids	ESTONIA	314099	1323.16	Gabapentinoids	Northern Europe	6.49925	6.47652	6.52197	0.95
	2012	Gabapentinoids	FINLAND	12329283	5414.77	Gabapentinoids	Northern Europe	62.3401	62.3053	62.3749	0.95
	2012	Gabapentinoids	FRANCE	107724872	63564.2	Gabapentinoids	Western Europe	46.3995	46.3907	46.4082	0.95
	2012	Gabapentinoids	GERMANY	123913764	80972.6	Gabapentinoids	Western Europe	41.8978	41.8904	41.9052	0.95
	2012	Gabapentinoids	GREECE	11601251	10781.1	Gabapentinoids	Southern Europe	29.4612	29.4443	29.4782	0.95
	2012	Gabapentinoids	HUNGARY	4978704	9864.36	Gabapentinoids	Eastern Europe	13.8184	13.8062	13.8305	0.95
	2012	Gabapentinoids	INDIA	1.05103e+08	1.26578e+06	Gabapentinoids	Southern Asia	2.27335	2.27292	2.27379	0.95
	2012	Gabapentinoids	IRELAND	9675848	4608.2	Gabapentinoids	Northern Europe	57.4867	57.4505	57.5229	0.95
	2012	Gabapentinoids	ITALY	46995724	59879.5	Gabapentinoids	Southern Europe	21.4877	21.4816	21.4939	0.95
	2012	Gabapentinoids	JAPAN	83575994	128424	Gabapentinoids	Eastern Asia	17.8175	17.8137	17.8213	0.95
	2012	Gabapentinoids	JORDAN	801133	8089.96	Gabapentinoids	Western Asia	2.71124	2.7053	2.71718	0.95
	2012	Gabapentinoids	KAZAKHSTAN	267555	16751.5	Gabapentinoids	Central Asia	0.437289	0.435632	0.438946	0.95
	2012	Gabapentinoids	KUWAIT	418446	3348.85	Gabapentinoids	Western Asia	3.421	3.41064	3.43137	0.95
	2012	Gabapentinoids	LATVIA	670660	2069.02	Gabapentinoids	Northern Europe	8.87458	8.85334	8.89582	0.95
	2012	Gabapentinoids	LEBANON	1604573	5537.62	Gabapentinoids	Western Asia	7.93316	7.92088	7.94543	0.95
	2012	Gabapentinoids	LITHUANIA	940740	3045.56	Gabapentinoids	Northern Europe	8.45692	8.43983	8.47401	0.95
	2012	Gabapentinoids	LUXEMBOURG	786898	530.855	Gabapentinoids	Western Europe	40.5838	40.4941	40.6734	0.95
	2012	Gabapentinoids	MEXICO	1.0808e+07	117274	Gabapentinoids	Central and South America and the Caribbean	2.52322	2.52171	2.52472	0.95
	2012	Gabapentinoids	MOROCCO	792243	33241.9	Gabapentinoids	Northern Africa	0.652503	0.651066	0.65394	0.95
	2012	Gabapentinoids	NETHERLANDS	17464180	16791.8	Gabapentinoids	Western Europe	28.4747	28.4614	28.4881	0.95
	2012	Gabapentinoids	NEW ZEALAND	3177234	4468.46	Gabapentinoids	Australia and New Zealand	19.4671	19.4457	19.4885	0.95
	2012	Gabapentinoids	NORWAY	8822783	5013.72	Gabapentinoids	Northern Europe	48.1788	48.147	48.2106	0.95
	2012	Gabapentinoids	PAKISTAN	14531252	187280	Gabapentinoids	Southern Asia	2.12433	2.12323	2.12542	0.95
	2012	Gabapentinoids	PERU	1027731	29506.8	Gabapentinoids	Central and South America and the Caribbean	0.953602	0.951759	0.955446	0.95
	2012	Gabapentinoids	PHILIPPINES	2770970	97212.6	Gabapentinoids	South-eastern Asia	0.780403	0.779484	0.781322	0.95
	2012	Gabapentinoids	POLAND	3043332	38227	Gabapentinoids	Eastern Europe	2.17966	2.17721	2.18211	0.95
	2012	Gabapentinoids	PORTUGAL	16744259	10526.3	Gabapentinoids	Southern Europe	43.5512	43.5303	43.572	0.95
	2012	Gabapentinoids	PUERTO RICO	1.22517e+07	3536.57	Gabapentinoids	Central and South America and the Caribbean	94.8468	94.7937	94.8999	0.95
	2012	Gabapentinoids	ROMANIA	5511161	20227.5	Gabapentinoids	Eastern Europe	7.45953	7.4533	7.46576	0.95
	2012	Gabapentinoids	RUSSIA	16878391	143994	Gabapentinoids	Eastern Europe	3.2092	3.20767	3.21073	0.95
	2012	Gabapentinoids	SAUDI ARABIA	7856687	29154.9	Gabapentinoids	Western Asia	7.37798	7.37282	7.38314	0.95
	2012	Gabapentinoids	SERBIA	437873	8940.12	Gabapentinoids	Southern Europe	1.34096	1.33698	1.34493	0.95
	2012	Gabapentinoids	SLOVAKIA	6385111	5414.89	Gabapentinoids	Eastern Europe	32.2841	32.259	32.3091	0.95
	2012	Gabapentinoids	SLOVENIA	1837830	2057.83	Gabapentinoids	Southern Europe	24.4516	24.4162	24.4869	0.95
	2012	Gabapentinoids	SOUTH AFRICA	4590439	52832.7	Gabapentinoids	Southern Africa	2.37882	2.37664	2.381	0.95
	2012	Gabapentinoids	SOUTH KOREA	31641535	50060.6	Gabapentinoids	Eastern Asia	17.305	17.2989	17.311	0.95
	2012	Gabapentinoids	SPAIN	98406348	47063.1	Gabapentinoids	Southern Europe	57.247	57.2357	57.2583	0.95
	2012	Gabapentinoids	SWEDEN	16486186	9542.82	Gabapentinoids	Northern Europe	47.2992	47.2763	47.322	0.95
	2012	Gabapentinoids	SWITZERLAND	8658741	8008.01	Gabapentinoids	Western Europe	29.6033	29.5836	29.623	0.95
	2012	Gabapentinoids	TAIWAN	1896682	23346.9	Gabapentinoids	Eastern Asia	2.22421	2.22104	2.22737	0.95
	2012	Gabapentinoids	THAILAND	10216334	67836	Gabapentinoids	South-eastern Asia	4.1233	4.12077	4.12583	0.95
	2012	Gabapentinoids	TUNISIA	1591600	10847	Gabapentinoids	Northern Africa	4.0173	4.01106	4.02354	0.95
	2012	Gabapentinoids	TÜRKIYE	85824322	74651	Gabapentinoids	Western Asia	31.4763	31.4697	31.483	0.95
	2012	Gabapentinoids	UNITED ARAB EMIRATES	1193933	9141.6	Gabapentinoids	Western Asia	3.57575	3.56934	3.58217	0.95
	2012	Gabapentinoids	UNITED KINGDOM	157662178	64525.3	Gabapentinoids	Northern Europe	66.8971	66.8867	66.9075	0.95
	2012	Gabapentinoids	UNITED STATES	9.70197e+08	314044	Gabapentinoids	Northern America	84.5823	84.5769	84.5876	0.95
	2012	Gabapentinoids	URUGUAY	1349964	3378.97	Gabapentinoids	Central and South America and the Caribbean	10.9382	10.9198	10.9567	0.95
	2012	Gabapentinoids	VENEZUELA	11257094	29360.8	Gabapentinoids	Central and South America and the Caribbean	10.4971	10.4909	10.5032	0.95
	2013	Gabapentinoids	ALGERIA	8530438	38140.1	Gabapentinoids	Northern Africa	6.12349	6.11938	6.1276	0.95
	2013	Gabapentinoids	ARGENTINA	14880302	42196	Gabapentinoids	Central and South America and the Caribbean	9.65495	9.65004	9.65985	0.95
	2013	Gabapentinoids	AUSTRALIA	33186418	23254.9	Gabapentinoids	Australia and New Zealand	39.0711	39.0578	39.0844	0.95
	2013	Gabapentinoids	AUSTRIA	13136499	8556.19	Gabapentinoids	Western Europe	42.0348	42.0121	42.0575	0.95
	2013	Gabapentinoids	BELARUS	118364	9423.5	Gabapentinoids	Eastern Europe	0.343888	0.341929	0.345847	0.95
	2013	Gabapentinoids	BELGIUM	11697303	11154	Gabapentinoids	Western Europe	28.7121	28.6956	28.7285	0.95
	2013	Gabapentinoids	BOSNIA AND HERZEGOVINA	192201	3542.6	Gabapentinoids	Southern Europe	1.4854	1.47876	1.49204	0.95
	2013	Gabapentinoids	BRAZIL	18092423	201036	Gabapentinoids	Central and South America and the Caribbean	2.46396	2.46282	2.46509	0.95
	2013	Gabapentinoids	BULGARIA	1281304	7290.09	Gabapentinoids	Eastern Europe	4.81204	4.8037	4.82037	0.95
	2013	Gabapentinoids	CANADA	95384830	35296.5	Gabapentinoids	Northern America	73.9873	73.9724	74.0021	0.95
	2013	Gabapentinoids	CHILE	3136984	17571.5	Gabapentinoids	Central and South America and the Caribbean	4.88779	4.88239	4.8932	0.95
	2013	Gabapentinoids	CHINA	7266847	1.39188e+06	Gabapentinoids	Eastern Asia	0.14294	0.142836	0.143044	0.95
	2013	Gabapentinoids	COLOMBIA	1800136	46495.5	Gabapentinoids	Central and South America and the Caribbean	1.06	1.05845	1.06154	0.95
	2013	Gabapentinoids	CROATIA	876389	4276.59	Gabapentinoids	Southern Europe	5.61059	5.59885	5.62234	0.95
	2013	Gabapentinoids	CZECH REPUBLIC	11040925	10586.5	Gabapentinoids	Eastern Europe	28.5537	28.5368	28.5705	0.95
	2013	Gabapentinoids	ECUADOR	2183471	15707.5	Gabapentinoids	Central and South America and the Caribbean	3.80584	3.8008	3.81089	0.95
	2013	Gabapentinoids	EGYPT	18706023	88404.7	Gabapentinoids	Northern Africa	5.79317	5.79054	5.79579	0.95
	2013	Gabapentinoids	ESTONIA	408486	1319.07	Gabapentinoids	Northern Europe	8.47851	8.45251	8.50451	0.95
	2013	Gabapentinoids	FINLAND	13463041	5438.98	Gabapentinoids	Northern Europe	67.7696	67.7334	67.8058	0.95
	2013	Gabapentinoids	FRANCE	114588061	63893.5	Gabapentinoids	Western Europe	49.1012	49.0922	49.1102	0.95
	2013	Gabapentinoids	GERMANY	132367967	81174.4	Gabapentinoids	Western Europe	44.6451	44.6375	44.6527	0.95
	2013	Gabapentinoids	GREECE	12766499	10740.5	Gabapentinoids	Southern Europe	32.543	32.5251	32.5608	0.95
	2013	Gabapentinoids	HUNGARY	5770906	9833.92	Gabapentinoids	Eastern Europe	16.0667	16.0536	16.0798	0.95
	2013	Gabapentinoids	INDIA	1.17198e+08	1.28084e+06	Gabapentinoids	Southern Asia	2.50516	2.5047	2.50561	0.95
	2013	Gabapentinoids	IRELAND	11769400	4615.43	Gabapentinoids	Northern Europe	69.8156	69.7757	69.8555	0.95
	2013	Gabapentinoids	ITALY	50308120	60166.8	Gabapentinoids	Southern Europe	22.8924	22.886	22.8987	0.95
	2013	Gabapentinoids	JAPAN	108326600	128314	Gabapentinoids	Eastern Asia	23.1137	23.1094	23.1181	0.95
	2013	Gabapentinoids	JORDAN	1302047	8518.99	Gabapentinoids	Western Asia	4.18454	4.17736	4.19173	0.95
	2013	Gabapentinoids	KAZAKHSTAN	303712	17026.1	Gabapentinoids	Central Asia	0.488378	0.486641	0.490115	0.95
	2013	Gabapentinoids	KUWAIT	941018	3526.38	Gabapentinoids	Western Asia	7.30598	7.29122	7.32074	0.95
	2013	Gabapentinoids	LATVIA	853336	2044.95	Gabapentinoids	Northern Europe	11.4248	11.4005	11.449	0.95
	2013	Gabapentinoids	LEBANON	1794537	5913.02	Gabapentinoids	Western Asia	8.30908	8.29693	8.32124	0.95
	2013	Gabapentinoids	LITHUANIA	1121241	3008.94	Gabapentinoids	Northern Europe	10.2022	10.1834	10.2211	0.95
	2013	Gabapentinoids	LUXEMBOURG	808885	542.554	Gabapentinoids	Western Europe	40.8182	40.7292	40.9071	0.95
	2013	Gabapentinoids	MEXICO	1.11825e+07	118827	Gabapentinoids	Central and South America and the Caribbean	2.57651	2.575	2.57802	0.95
	2013	Gabapentinoids	MOROCCO	962377	33715.7	Gabapentinoids	Northern Africa	0.781489	0.779927	0.78305	0.95
	2013	Gabapentinoids	NETHERLANDS	18959587	16843.5	Gabapentinoids	Western Europe	30.8181	30.8042	30.832	0.95
	2013	Gabapentinoids	NEW ZEALAND	3652748	4518.52	Gabapentinoids	Australia and New Zealand	22.1326	22.11	22.1553	0.95
	2013	Gabapentinoids	NORWAY	9263624	5079.46	Gabapentinoids	Northern Europe	49.9313	49.8992	49.9635	0.95
	2013	Gabapentinoids	PAKISTAN	16008894	191261	Gabapentinoids	Southern Asia	2.29163	2.29051	2.29276	0.95
	2013	Gabapentinoids	PERU	1197249	29774	Gabapentinoids	Central and South America and the Caribbean	1.10092	1.09895	1.1029	0.95
	2013	Gabapentinoids	PHILIPPINES	3299197	98871.6	Gabapentinoids	South-eastern Asia	0.91358	0.912594	0.914566	0.95
	2013	Gabapentinoids	POLAND	3929626	38158	Gabapentinoids	Eastern Europe	2.81952	2.81673	2.82231	0.95
	2013	Gabapentinoids	PORTUGAL	16678870	10473	Gabapentinoids	Southern Europe	43.6018	43.5809	43.6227	0.95
	2013	Gabapentinoids	PUERTO RICO	1.23522e+07	3503.86	Gabapentinoids	Central and South America and the Caribbean	96.5173	96.4635	96.5711	0.95
	2013	Gabapentinoids	ROMANIA	6523613	20132.8	Gabapentinoids	Eastern Europe	8.87144	8.86463	8.87825	0.95
	2013	Gabapentinoids	RUSSIA	38433038	144325	Gabapentinoids	Eastern Europe	7.29074	7.28843	7.29304	0.95
	2013	Gabapentinoids	SAUDI ARABIA	11614428	30052.1	Gabapentinoids	Western Asia	10.5812	10.5751	10.5872	0.95
	2013	Gabapentinoids	SERBIA	806850	8918.89	Gabapentinoids	Southern Europe	2.4768	2.4714	2.48221	0.95
	2013	Gabapentinoids	SLOVAKIA	6829109	5421.72	Gabapentinoids	Eastern Europe	34.4855	34.4596	34.5114	0.95
	2013	Gabapentinoids	SLOVENIA	1965378	2063.12	Gabapentinoids	Southern Europe	26.0814	26.045	26.1179	0.95
	2013	Gabapentinoids	SOUTH AFRICA	4959736	53687.1	Gabapentinoids	Southern Africa	2.52929	2.52706	2.53151	0.95
	2013	Gabapentinoids	SOUTH KOREA	34432941	50345.7	Gabapentinoids	Eastern Asia	18.725	18.7187	18.7312	0.95
	2013	Gabapentinoids	SPAIN	104191888	46930.6	Gabapentinoids	Southern Europe	60.7838	60.7722	60.7955	0.95
	2013	Gabapentinoids	SWEDEN	18200750	9618.02	Gabapentinoids	Northern Europe	51.81	51.7862	51.8338	0.95
	2013	Gabapentinoids	SWITZERLAND	9421308	8108.88	Gabapentinoids	Western Europe	31.8098	31.7894	31.8301	0.95
	2013	Gabapentinoids	TAIWAN	2514067	23421.6	Gabapentinoids	Eastern Asia	2.9388	2.93517	2.94244	0.95
	2013	Gabapentinoids	THAILAND	13931328	68144.5	Gabapentinoids	South-eastern Asia	5.59721	5.59427	5.60015	0.95
	2013	Gabapentinoids	TUNISIA	1866157	10952.9	Gabapentinoids	Northern Africa	4.66473	4.65804	4.67143	0.95
	2013	Gabapentinoids	TÜRKIYE	99078312	75925.5	Gabapentinoids	Western Asia	35.7274	35.7203	35.7344	0.95
	2013	Gabapentinoids	UNITED ARAB EMIRATES	1902505	9197.91	Gabapentinoids	Western Asia	5.663	5.65495	5.67105	0.95
	2013	Gabapentinoids	UNITED KINGDOM	190878526	64984	Gabapentinoids	Northern Europe	80.4193	80.4079	80.4307	0.95
	2013	Gabapentinoids	UNITED STATES	1.10776e+09	316401	Gabapentinoids	Northern America	95.8556	95.85	95.8612	0.95
	2013	Gabapentinoids	URUGUAY	1459523	3389.44	Gabapentinoids	Central and South America and the Caribbean	11.7894	11.7703	11.8086	0.95
	2013	Gabapentinoids	VENEZUELA	14083746	29781	Gabapentinoids	Central and South America and the Caribbean	12.9476	12.9408	12.9543	0.95
	2014	Gabapentinoids	ALGERIA	12478171	38923.7	Gabapentinoids	Northern Africa	8.77701	8.77214	8.78188	0.95
	2014	Gabapentinoids	ARGENTINA	16824148	42637.5	Gabapentinoids	Central and South America and the Caribbean	10.8032	10.798	10.8083	0.95
	2014	Gabapentinoids	AUSTRALIA	52639337	23596.4	Gabapentinoids	Australia and New Zealand	61.0765	61.06	61.093	0.95
	2014	Gabapentinoids	AUSTRIA	14175057	8615.2	Gabapentinoids	Western Europe	45.0473	45.0239	45.0708	0.95
	2014	Gabapentinoids	BELARUS	155437	9431.74	Gabapentinoids	Eastern Europe	0.451203	0.44896	0.453446	0.95
	2014	Gabapentinoids	BELGIUM	12757458	11221.2	Gabapentinoids	Western Europe	31.1267	31.1097	31.1438	0.95
	2014	Gabapentinoids	BOSNIA AND HERZEGOVINA	203544	3482.11	Gabapentinoids	Southern Europe	1.60039	1.59344	1.60734	0.95
	2014	Gabapentinoids	BRAZIL	22010736	202764	Gabapentinoids	Central and South America and the Caribbean	2.97204	2.97079	2.97328	0.95
	2014	Gabapentinoids	BULGARIA	1565226	7245.65	Gabapentinoids	Eastern Europe	5.91439	5.90512	5.92365	0.95
	2014	Gabapentinoids	CANADA	105575803	35664.3	Gabapentinoids	Northern America	81.0476	81.0321	81.063	0.95
	2014	Gabapentinoids	CHILE	3800398	17759	Gabapentinoids	Central and South America and the Caribbean	5.85897	5.85308	5.86486	0.95
	2014	Gabapentinoids	CHINA	9378518	1.39945e+06	Gabapentinoids	Eastern Asia	0.183479	0.183361	0.183596	0.95
	2014	Gabapentinoids	COLOMBIA	2112706	46967.7	Gabapentinoids	Central and South America and the Caribbean	1.23154	1.22988	1.2332	0.95
	2014	Gabapentinoids	CROATIA	964519	4255.52	Gabapentinoids	Southern Europe	6.20538	6.19299	6.21776	0.95
	2014	Gabapentinoids	CZECH REPUBLIC	12594568	10591.1	Gabapentinoids	Eastern Europe	32.5576	32.5396	32.5755	0.95
	2014	Gabapentinoids	ECUADOR	2454435	15951.8	Gabapentinoids	Central and South America and the Caribbean	4.21261	4.20733	4.21788	0.95
	2014	Gabapentinoids	EGYPT	23989419	90424.7	Gabapentinoids	Northern Africa	7.26344	7.26054	7.26635	0.95
	2014	Gabapentinoids	ESTONIA	519306	1316.27	Gabapentinoids	Northern Europe	10.8016	10.7722	10.831	0.95
	2014	Gabapentinoids	FINLAND	13043135	5461.41	Gabapentinoids	Northern Europe	65.3863	65.3508	65.4218	0.95
	2014	Gabapentinoids	FRANCE	123768667	64193.6	Gabapentinoids	Western Europe	52.7873	52.778	52.7966	0.95
	2014	Gabapentinoids	GERMANY	140149615	81450.4	Gabapentinoids	Western Europe	47.1095	47.1017	47.1173	0.95
	2014	Gabapentinoids	GREECE	12833640	10701.5	Gabapentinoids	Southern Europe	32.8335	32.8155	32.8514	0.95
	2014	Gabapentinoids	HUNGARY	6408350	9804.99	Gabapentinoids	Eastern Europe	17.8941	17.8802	17.9079	0.95
	2014	Gabapentinoids	INDIA	1.33666e+08	1.2956e+06	Gabapentinoids	Southern Asia	2.82462	2.82414	2.8251	0.95
	2014	Gabapentinoids	IRELAND	12842513	4626.85	Gabapentinoids	Northern Europe	75.9931	75.9515	76.0347	0.95
	2014	Gabapentinoids	ITALY	54231872	60409.6	Gabapentinoids	Southern Europe	24.5787	24.5721	24.5852	0.95
	2014	Gabapentinoids	JAPAN	136308385	128169	Gabapentinoids	Eastern Asia	29.1173	29.1124	29.1222	0.95
	2014	Gabapentinoids	JORDAN	1884357	8918.82	Gabapentinoids	Western Asia	5.7845	5.77624	5.79275	0.95
	2014	Gabapentinoids	KAZAKHSTAN	424007	17302.6	Gabapentinoids	Central Asia	0.67092	0.668901	0.67294	0.95
	2014	Gabapentinoids	KUWAIT	914096	3690.94	Gabapentinoids	Western Asia	6.78055	6.76665	6.79445	0.95
	2014	Gabapentinoids	LATVIA	1030761	2021.22	Gabapentinoids	Northern Europe	13.9622	13.9353	13.9892	0.95
	2014	Gabapentinoids	LEBANON	2099149	6261.05	Gabapentinoids	Western Asia	9.17923	9.16681	9.19165	0.95
	2014	Gabapentinoids	LITHUANIA	1307417	2971.5	Gabapentinoids	Northern Europe	12.0462	12.0255	12.0668	0.95
	2014	Gabapentinoids	LUXEMBOURG	851458	554.512	Gabapentinoids	Western Europe	42.0399	41.9506	42.1292	0.95
	2014	Gabapentinoids	MEXICO	1.23347e+07	120355	Gabapentinoids	Central and South America and the Caribbean	2.8059	2.80434	2.80747	0.95
	2014	Gabapentinoids	MOROCCO	1073309	34192.4	Gabapentinoids	Northern Africa	0.85942	0.857794	0.861046	0.95
	2014	Gabapentinoids	NETHERLANDS	20800520	16892.5	Gabapentinoids	Western Europe	33.7124	33.6979	33.7269	0.95
	2014	Gabapentinoids	NEW ZEALAND	4212078	4567.52	Gabapentinoids	Australia and New Zealand	25.2479	25.2238	25.272	0.95
	2014	Gabapentinoids	NORWAY	9525461	5142.27	Gabapentinoids	Northern Europe	50.7155	50.6833	50.7477	0.95
	2014	Gabapentinoids	PAKISTAN	17724153	195305	Gabapentinoids	Southern Asia	2.48463	2.48347	2.48579	0.95
	2014	Gabapentinoids	PERU	1324436	30090.4	Gabapentinoids	Central and South America and the Caribbean	1.20507	1.20302	1.20712	0.95
	2014	Gabapentinoids	PHILIPPINES	3488927	100513	Gabapentinoids	South-eastern Asia	0.95034	0.949342	0.951337	0.95
	2014	Gabapentinoids	POLAND	5175253	38091.1	Gabapentinoids	Eastern Europe	3.71979	3.71658	3.72299	0.95
	2014	Gabapentinoids	PORTUGAL	18569043	10418.2	Gabapentinoids	Southern Europe	48.7984	48.7762	48.8206	0.95
	2014	Gabapentinoids	PUERTO RICO	14367955	3453.67	Gabapentinoids	Central and South America and the Caribbean	113.9	113.841	113.959	0.95
	2014	Gabapentinoids	ROMANIA	7439946	20035.9	Gabapentinoids	Eastern Europe	10.1665	10.1592	10.1738	0.95
	2014	Gabapentinoids	RUSSIA	49525863	144665	Gabapentinoids	Eastern Europe	9.373	9.37039	9.37562	0.95
	2014	Gabapentinoids	SAUDI ARABIA	15729720	30916.6	Gabapentinoids	Western Asia	13.9296	13.9227	13.9365	0.95
	2014	Gabapentinoids	SERBIA	1289984	8898.28	Gabapentinoids	Southern Europe	3.96906	3.96221	3.97591	0.95
	2014	Gabapentinoids	SLOVAKIA	7408541	5428.8	Gabapentinoids	Eastern Europe	37.3627	37.3358	37.3896	0.95
	2014	Gabapentinoids	SLOVENIA	2233871	2067.49	Gabapentinoids	Southern Europe	29.5818	29.543	29.6206	0.95
	2014	Gabapentinoids	SOUTH AFRICA	5431854	54544.2	Gabapentinoids	Southern Africa	2.72652	2.72423	2.72882	0.95
	2014	Gabapentinoids	SOUTH KOREA	37592202	50607.9	Gabapentinoids	Eastern Asia	20.3371	20.3306	20.3436	0.95
	2014	Gabapentinoids	SPAIN	108784651	46777.9	Gabapentinoids	Southern Europe	63.6702	63.6583	63.6822	0.95
	2014	Gabapentinoids	SWEDEN	19855182	9692.14	Gabapentinoids	Northern Europe	56.0872	56.0626	56.1119	0.95
	2014	Gabapentinoids	SWITZERLAND	10282140	8206	Gabapentinoids	Western Europe	34.3053	34.2844	34.3263	0.95
	2014	Gabapentinoids	TAIWAN	3094258	23492	Gabapentinoids	Eastern Asia	3.60617	3.60216	3.61019	0.95
	2014	Gabapentinoids	THAILAND	15832745	68438.7	Gabapentinoids	South-eastern Asia	6.33379	6.33067	6.33691	0.95
	2014	Gabapentinoids	TUNISIA	2103801	11063.2	Gabapentinoids	Northern Africa	5.20636	5.19932	5.21339	0.95
	2014	Gabapentinoids	TÜRKIYE	115409972	77229.3	Gabapentinoids	Western Asia	40.9139	40.9065	40.9214	0.95
	2014	Gabapentinoids	UNITED ARAB EMIRATES	2727180	9214.18	Gabapentinoids	Western Asia	8.10339	8.09377	8.11301	0.95
	2014	Gabapentinoids	UNITED KINGDOM	228012644	65423	Gabapentinoids	Northern Europe	95.4197	95.4073	95.4321	0.95
	2014	Gabapentinoids	UNITED STATES	1.19409e+09	318673	Gabapentinoids	Northern America	102.589	102.583	102.595	0.95
	2014	Gabapentinoids	URUGUAY	1705624	3400.44	Gabapentinoids	Central and South America and the Caribbean	13.7328	13.7122	13.7534	0.95
	2014	Gabapentinoids	VENEZUELA	17476798	30043	Gabapentinoids	Central and South America and the Caribbean	15.9268	15.9193	15.9343	0.95
	2015	Gabapentinoids	ALGERIA	15142029	39728	Gabapentinoids	Northern Africa	10.4351	10.4299	10.4404	0.95
	2015	Gabapentinoids	ARGENTINA	19443996	43075.4	Gabapentinoids	Central and South America and the Caribbean	12.3585	12.353	12.364	0.95
	2015	Gabapentinoids	AUSTRALIA	65724733	23932.5	Gabapentinoids	Australia and New Zealand	75.1884	75.1702	75.2065	0.95
	2015	Gabapentinoids	AUSTRIA	14686590	8678.67	Gabapentinoids	Western Europe	46.3316	46.3079	46.3553	0.95
	2015	Gabapentinoids	BELARUS	210012	9439.42	Gabapentinoids	Eastern Europe	0.609128	0.606523	0.611733	0.95
	2015	Gabapentinoids	BELGIUM	14274825	11287.9	Gabapentinoids	Western Europe	34.6231	34.6052	34.6411	0.95
	2015	Gabapentinoids	BOSNIA AND HERZEGOVINA	273810	3429.36	Gabapentinoids	Southern Europe	2.18598	2.17779	2.19417	0.95
	2015	Gabapentinoids	BRAZIL	27412782	204472	Gabapentinoids	Central and South America and the Caribbean	3.67054	3.66916	3.67191	0.95
	2015	Gabapentinoids	BULGARIA	1806009	7199.74	Gabapentinoids	Eastern Europe	6.86773	6.85771	6.87774	0.95
	2015	Gabapentinoids	CANADA	118214773	36026.7	Gabapentinoids	Northern America	89.8375	89.8213	89.8536	0.95
	2015	Gabapentinoids	CHILE	4575153	17969.4	Gabapentinoids	Central and South America and the Caribbean	6.9708	6.96442	6.97719	0.95
	2015	Gabapentinoids	CHINA	12128152	1.40685e+06	Gabapentinoids	Eastern Asia	0.236025	0.235892	0.236157	0.95
	2015	Gabapentinoids	COLOMBIA	2863941	47520.7	Gabapentinoids	Central and South America and the Caribbean	1.65003	1.64812	1.65194	0.95
	2015	Gabapentinoids	CROATIA	1113209	4232.87	Gabapentinoids	Southern Europe	7.20031	7.18693	7.21368	0.95
	2015	Gabapentinoids	CZECH REPUBLIC	15060965	10601.4	Gabapentinoids	Eastern Europe	38.8955	38.8759	38.9152	0.95
	2015	Gabapentinoids	ECUADOR	2854351	16212	Gabapentinoids	Central and South America and the Caribbean	4.82037	4.81477	4.82596	0.95
	2015	Gabapentinoids	EGYPT	32060050	92442.5	Gabapentinoids	Northern Africa	9.49515	9.49187	9.49844	0.95
	2015	Gabapentinoids	ESTONIA	653813	1315.33	Gabapentinoids	Northern Europe	13.6091	13.5761	13.6421	0.95
	2015	Gabapentinoids	FINLAND	13282199	5481.13	Gabapentinoids	Northern Europe	66.3452	66.3096	66.3809	0.95
	2015	Gabapentinoids	FRANCE	129921770	64453.2	Gabapentinoids	Western Europe	55.1883	55.1788	55.1978	0.95
	2015	Gabapentinoids	GERMANY	148241830	81787.4	Gabapentinoids	Western Europe	49.6243	49.6163	49.6323	0.95
	2015	Gabapentinoids	GREECE	13199886	10659.7	Gabapentinoids	Southern Europe	33.9026	33.8843	33.9209	0.95
	2015	Gabapentinoids	HUNGARY	6328422	9777.92	Gabapentinoids	Eastern Europe	17.7198	17.706	17.7336	0.95
	2015	Gabapentinoids	INDIA	1.54383e+08	1.31015e+06	Gabapentinoids	Southern Asia	3.22618	3.22567	3.22669	0.95
	2015	Gabapentinoids	IRELAND	15827829	4652.42	Gabapentinoids	Northern Europe	93.1434	93.0975	93.1893	0.95
	2015	Gabapentinoids	ITALY	56628207	60578.5	Gabapentinoids	Southern Europe	25.5932	25.5865	25.5998	0.95
	2015	Gabapentinoids	JAPAN	147936940	127985	Gabapentinoids	Eastern Asia	31.6466	31.6415	31.6517	0.95
	2015	Gabapentinoids	JORDAN	1961601	9266.57	Gabapentinoids	Western Asia	5.79564	5.78753	5.80375	0.95
	2015	Gabapentinoids	KAZAKHSTAN	578734	17572	Gabapentinoids	Central Asia	0.901711	0.899388	0.904034	0.95
	2015	Gabapentinoids	KUWAIT	1097304	3835.59	Gabapentinoids	Western Asia	7.83258	7.81792	7.84723	0.95
	2015	Gabapentinoids	LATVIA	1225956	1997.67	Gabapentinoids	Northern Europe	16.802	16.7722	16.8317	0.95
	2015	Gabapentinoids	LEBANON	2501712	6532.68	Gabapentinoids	Western Asia	10.4847	10.4717	10.4977	0.95
	2015	Gabapentinoids	LITHUANIA	1374299	2931.87	Gabapentinoids	Northern Europe	12.8335	12.8121	12.855	0.95
	2015	Gabapentinoids	LUXEMBOURG	866345	566.741	Gabapentinoids	Western Europe	41.852	41.7639	41.9401	0.95
	2015	Gabapentinoids	MEXICO	1.35515e+07	121858	Gabapentinoids	Central and South America and the Caribbean	3.04469	3.04307	3.04631	0.95
	2015	Gabapentinoids	MOROCCO	1308335	34663.6	Gabapentinoids	Northern Africa	1.03337	1.0316	1.03514	0.95
	2015	Gabapentinoids	NETHERLANDS	22004372	16938.5	Gabapentinoids	Western Europe	35.5667	35.5519	35.5816	0.95
	2015	Gabapentinoids	NEW ZEALAND	4971085	4614.53	Gabapentinoids	Australia and New Zealand	29.494	29.4681	29.5199	0.95
	2015	Gabapentinoids	NORWAY	10788672	5199.83	Gabapentinoids	Northern Europe	56.8053	56.7714	56.8392	0.95
	2015	Gabapentinoids	PAKISTAN	20518424	199427	Gabapentinoids	Southern Asia	2.81689	2.81567	2.81811	0.95
	2015	Gabapentinoids	PERU	2218641	30470.7	Gabapentinoids	Central and South America and the Caribbean	1.99349	1.99087	1.99611	0.95
	2015	Gabapentinoids	PHILIPPINES	3938137	102113	Gabapentinoids	South-eastern Asia	1.05589	1.05485	1.05693	0.95
	2015	Gabapentinoids	POLAND	6518190	38034.1	Gabapentinoids	Eastern Europe	4.69206	4.68846	4.69567	0.95
	2015	Gabapentinoids	PORTUGAL	19192726	10368.3	Gabapentinoids	Southern Europe	50.68	50.6574	50.7027	0.95
	2015	Gabapentinoids	PUERTO RICO	16034598	3381.51	Gabapentinoids	Central and South America and the Caribbean	129.825	129.761	129.888	0.95
	2015	Gabapentinoids	ROMANIA	8177594	19925.2	Gabapentinoids	Eastern Europe	11.2366	11.2288	11.2443	0.95
	2015	Gabapentinoids	RUSSIA	44553810	144985	Gabapentinoids	Eastern Europe	8.4134	8.41093	8.41587	0.95
	2015	Gabapentinoids	SAUDI ARABIA	14272098	31717.7	Gabapentinoids	Western Asia	12.3196	12.3132	12.326	0.95
	2015	Gabapentinoids	SERBIA	2534703	8876.78	Gabapentinoids	Southern Europe	7.81775	7.80812	7.82737	0.95
	2015	Gabapentinoids	SLOVAKIA	8173598	5435.61	Gabapentinoids	Eastern Europe	41.1694	41.1412	41.1976	0.95
	2015	Gabapentinoids	SLOVENIA	2467814	2071.2	Gabapentinoids	Southern Europe	32.6212	32.5805	32.6619	0.95
	2015	Gabapentinoids	SOUTH AFRICA	5885481	55386.4	Gabapentinoids	Southern Africa	2.9093	2.90695	2.91165	0.95
	2015	Gabapentinoids	SOUTH KOREA	40485808	50823.1	Gabapentinoids	Eastern Asia	21.8098	21.8031	21.8165	0.95
	2015	Gabapentinoids	SPAIN	110152801	46671.9	Gabapentinoids	Southern Europe	64.6174	64.6054	64.6295	0.95
	2015	Gabapentinoids	SWEDEN	21470177	9764.95	Gabapentinoids	Northern Europe	60.1971	60.1716	60.2225	0.95
	2015	Gabapentinoids	SWITZERLAND	11286309	8296.77	Gabapentinoids	Western Europe	37.2437	37.2219	37.2654	0.95
	2015	Gabapentinoids	TAIWAN	3526657	23557.5	Gabapentinoids	Eastern Asia	4.09868	4.0944	4.10296	0.95
	2015	Gabapentinoids	THAILAND	16785250	68714.5	Gabapentinoids	South-eastern Asia	6.68789	6.68469	6.69109	0.95
	2015	Gabapentinoids	TUNISIA	2311352	11180	Gabapentinoids	Northern Africa	5.66025	5.65296	5.66755	0.95
	2015	Gabapentinoids	TÜRKIYE	134545809	78529.4	Gabapentinoids	Western Asia	46.9081	46.9001	46.916	0.95
	2015	Gabapentinoids	UNITED ARAB EMIRATES	3703743	9262.9	Gabapentinoids	Western Asia	10.9472	10.9361	10.9584	0.95
	2015	Gabapentinoids	UNITED KINGDOM	264720136	65860.1	Gabapentinoids	Northern Europe	110.046	110.033	110.059	0.95
	2015	Gabapentinoids	UNITED STATES	1.36432e+09	320878	Gabapentinoids	Northern America	116.408	116.402	116.415	0.95
	2015	Gabapentinoids	URUGUAY	1856552	3412.01	Gabapentinoids	Central and South America and the Caribbean	14.8973	14.8758	14.9187	0.95
	2015	Gabapentinoids	VENEZUELA	11956030	30081.8	Gabapentinoids	Central and South America and the Caribbean	10.8816	10.8754	10.8878	0.95
	2016	Gabapentinoids	ALGERIA	21721697	40551.4	Gabapentinoids	Northern Africa	14.6655	14.6594	14.6717	0.95
	2016	Gabapentinoids	ARGENTINA	20183936	43508.5	Gabapentinoids	Central and South America and the Caribbean	12.7011	12.6956	12.7067	0.95
	2016	Gabapentinoids	AUSTRALIA	76560021	24262.7	Gabapentinoids	Australia and New Zealand	86.3918	86.3724	86.4111	0.95
	2016	Gabapentinoids	AUSTRIA	17750660	8747.31	Gabapentinoids	Western Europe	55.5584	55.5326	55.5843	0.95
	2016	Gabapentinoids	BELARUS	256961	9445.64	Gabapentinoids	Eastern Europe	0.74481	0.741931	0.74769	0.95
	2016	Gabapentinoids	BELGIUM	19336100	11354.4	Gabapentinoids	Western Europe	46.6245	46.6037	46.6453	0.95
	2016	Gabapentinoids	BOSNIA AND HERZEGOVINA	372954	3386.26	Gabapentinoids	Southern Europe	3.0154	3.00572	3.02507	0.95
	2016	Gabapentinoids	BRAZIL	33136763	206163	Gabapentinoids	Central and South America and the Caribbean	4.40057	4.39907	4.40207	0.95
	2016	Gabapentinoids	BULGARIA	2557846	7151.95	Gabapentinoids	Eastern Europe	9.79174	9.77974	9.80374	0.95
	2016	Gabapentinoids	CANADA	132827612	36382.9	Gabapentinoids	Northern America	99.954	99.937	99.971	0.95
	2016	Gabapentinoids	CHILE	5258840	18209.1	Gabapentinoids	Central and South America and the Caribbean	7.907	7.90025	7.91376	0.95
	2016	Gabapentinoids	CHINA	14773222	1.41405e+06	Gabapentinoids	Eastern Asia	0.286036	0.28589	0.286182	0.95
	2016	Gabapentinoids	COLOMBIA	2933221	48175	Gabapentinoids	Central and South America and the Caribbean	1.66699	1.66508	1.6689	0.95
	2016	Gabapentinoids	CROATIA	1664261	4208.61	Gabapentinoids	Southern Europe	10.8266	10.8102	10.8431	0.95
	2016	Gabapentinoids	CZECH REPUBLIC	19146811	10618.9	Gabapentinoids	Eastern Europe	49.366	49.3439	49.3881	0.95
	2016	Gabapentinoids	ECUADOR	2999825	16491.1	Gabapentinoids	Central and South America and the Caribbean	4.9803	4.97467	4.98594	0.95
	2016	Gabapentinoids	EGYPT	46261941	94447.1	Gabapentinoids	Northern Africa	13.4105	13.4066	13.4144	0.95
	2016	Gabapentinoids	ESTONIA	840177	1316.51	Gabapentinoids	Northern Europe	17.4726	17.4352	17.51	0.95
	2016	Gabapentinoids	FINLAND	14344136	5497.71	Gabapentinoids	Northern Europe	71.4335	71.3965	71.4705	0.95
	2016	Gabapentinoids	FRANCE	133456546	64667.6	Gabapentinoids	Western Europe	56.5019	56.4923	56.5115	0.95
	2016	Gabapentinoids	GERMANY	158242935	82193.8	Gabapentinoids	Western Europe	52.7103	52.7021	52.7185	0.95
	2016	Gabapentinoids	GREECE	15252145	10615.2	Gabapentinoids	Southern Europe	39.3381	39.3183	39.3578	0.95
	2016	Gabapentinoids	HUNGARY	6771636	9752.97	Gabapentinoids	Eastern Europe	19.0093	18.995	19.0236	0.95
	2016	Gabapentinoids	INDIA	1.72286e+08	1.32452e+06	Gabapentinoids	Southern Asia	3.56125	3.56072	3.56178	0.95
	2016	Gabapentinoids	IRELAND	17196388	4695.79	Gabapentinoids	Northern Europe	100.262	100.215	100.31	0.95
	2016	Gabapentinoids	ITALY	57893045	60663.1	Gabapentinoids	Southern Europe	26.1283	26.1216	26.1351	0.95
	2016	Gabapentinoids	JAPAN	162060507	127763	Gabapentinoids	Eastern Asia	34.7281	34.7227	34.7334	0.95
	2016	Gabapentinoids	JORDAN	3140454	9554.29	Gabapentinoids	Western Asia	8.9992	8.98925	9.00915	0.95
	2016	Gabapentinoids	KAZAKHSTAN	473248	17830.9	Gabapentinoids	Central Asia	0.72665	0.72458	0.72872	0.95
	2016	Gabapentinoids	KUWAIT	1898030	3956.86	Gabapentinoids	Western Asia	13.1329	13.1143	13.1516	0.95
	2016	Gabapentinoids	LATVIA	1335966	1974.27	Gabapentinoids	Northern Europe	18.5268	18.4954	18.5582	0.95
	2016	Gabapentinoids	LEBANON	3243085	6714.28	Gabapentinoids	Western Asia	13.2242	13.2098	13.2386	0.95
	2016	Gabapentinoids	LITHUANIA	1740353	2889.55	Gabapentinoids	Northern Europe	16.4898	16.4653	16.5143	0.95
	2016	Gabapentinoids	LUXEMBOURG	915449	579.266	Gabapentinoids	Western Europe	43.2679	43.1793	43.3565	0.95
	2016	Gabapentinoids	MEXICO	1.48343e+07	123333	Gabapentinoids	Central and South America and the Caribbean	3.29304	3.29136	3.29471	0.95
	2016	Gabapentinoids	MOROCCO	1450351	35126.3	Gabapentinoids	Northern Africa	1.13045	1.12861	1.13229	0.95
	2016	Gabapentinoids	NETHERLANDS	23365325	16981.3	Gabapentinoids	Western Europe	37.6713	37.6561	37.6866	0.95
	2016	Gabapentinoids	NEW ZEALAND	5892613	4659.27	Gabapentinoids	Australia and New Zealand	34.6258	34.5979	34.6538	0.95
	2016	Gabapentinoids	NORWAY	11284563	5250.95	Gabapentinoids	Northern Europe	58.8378	58.8035	58.8722	0.95
	2016	Gabapentinoids	PAKISTAN	23323325	203631	Gabapentinoids	Southern Asia	3.13585	3.13458	3.13712	0.95
	2016	Gabapentinoids	PERU	2407174	30926	Gabapentinoids	Central and South America and the Caribbean	2.13105	2.12835	2.13374	0.95
	2016	Gabapentinoids	PHILIPPINES	4566343	103664	Gabapentinoids	South-eastern Asia	1.20601	1.2049	1.20712	0.95
	2016	Gabapentinoids	POLAND	10818500	37989.2	Gabapentinoids	Eastern Europe	7.7968	7.79216	7.80145	0.95
	2016	Gabapentinoids	PORTUGAL	18559454	10325.5	Gabapentinoids	Southern Europe	49.211	49.1886	49.2334	0.95
	2016	Gabapentinoids	PUERTO RICO	17249696	3283.12	Gabapentinoids	Central and South America and the Caribbean	143.848	143.78	143.916	0.95
	2016	Gabapentinoids	ROMANIA	9402980	19796.3	Gabapentinoids	Eastern Europe	13.0044	12.9961	13.0128	0.95
	2016	Gabapentinoids	RUSSIA	14739575	145275	Gabapentinoids	Eastern Europe	2.77781	2.77639	2.77923	0.95
	2016	Gabapentinoids	SAUDI ARABIA	15458399	32443.4	Gabapentinoids	Western Asia	13.0451	13.0386	13.0516	0.95
	2016	Gabapentinoids	SERBIA	3626757	8853.96	Gabapentinoids	Southern Europe	11.2148	11.2032	11.2263	0.95
	2016	Gabapentinoids	SLOVAKIA	10076167	5442	Gabapentinoids	Eastern Europe	50.6928	50.6615	50.7241	0.95
	2016	Gabapentinoids	SLOVENIA	2753274	2074.2	Gabapentinoids	Southern Europe	36.3419	36.299	36.3848	0.95
	2016	Gabapentinoids	SOUTH AFRICA	6647684	56207.6	Gabapentinoids	Southern Africa	3.23806	3.2356	3.24052	0.95
	2016	Gabapentinoids	SOUTH KOREA	45388393	50983.4	Gabapentinoids	Eastern Asia	24.3739	24.3668	24.381	0.95
	2016	Gabapentinoids	SPAIN	116250668	46634.1	Gabapentinoids	Southern Europe	68.2498	68.2374	68.2622	0.95
	2016	Gabapentinoids	SWEDEN	23984433	9836	Gabapentinoids	Northern Europe	66.7607	66.7339	66.7874	0.95
	2016	Gabapentinoids	SWITZERLAND	12126438	8379.92	Gabapentinoids	Western Europe	39.619	39.5967	39.6413	0.95
	2016	Gabapentinoids	TAIWAN	4224566	23618.2	Gabapentinoids	Eastern Asia	4.89717	4.8925	4.90184	0.95
	2016	Gabapentinoids	THAILAND	17727165	68971.3	Gabapentinoids	South-eastern Asia	7.03689	7.03361	7.04016	0.95
	2016	Gabapentinoids	TUNISIA	2576902	11303.9	Gabapentinoids	Northern Africa	6.24134	6.23372	6.24896	0.95
	2016	Gabapentinoids	TÜRKIYE	146472651	79827.9	Gabapentinoids	Western Asia	50.2356	50.2275	50.2438	0.95
	2016	Gabapentinoids	UNITED ARAB EMIRATES	2654113	9360.98	Gabapentinoids	Western Asia	7.76262	7.75328	7.77195	0.95
	2016	Gabapentinoids	UNITED KINGDOM	303986536	66297.9	Gabapentinoids	Northern Europe	125.535	125.521	125.549	0.95
	2016	Gabapentinoids	UNITED STATES	1.50809e+09	323016	Gabapentinoids	Northern America	127.824	127.818	127.831	0.95
	2016	Gabapentinoids	URUGUAY	1944765	3424.14	Gabapentinoids	Central and South America and the Caribbean	15.5498	15.528	15.5717	0.95
	2016	Gabapentinoids	VENEZUELA	6591947	29851.2	Gabapentinoids	Central and South America and the Caribbean	6.0459	6.04128	6.05052	0.95
	2017	Gabapentinoids	ALGERIA	46085622	41389.2	Gabapentinoids	Northern Africa	30.4852	30.4764	30.494	0.95
	2017	Gabapentinoids	ARGENTINA	21402489	43937.1	Gabapentinoids	Central and South America and the Caribbean	13.3365	13.3309	13.3422	0.95
	2017	Gabapentinoids	AUSTRALIA	83509503	24584.6	Gabapentinoids	Australia and New Zealand	92.9998	92.9799	93.0198	0.95
	2017	Gabapentinoids	AUSTRIA	18495664	8819.9	Gabapentinoids	Western Europe	57.4138	57.3876	57.4399	0.95
	2017	Gabapentinoids	BELARUS	425914	9450.23	Gabapentinoids	Eastern Europe	1.23393	1.23022	1.23763	0.95
	2017	Gabapentinoids	BELGIUM	21879177	11419.8	Gabapentinoids	Western Europe	52.4547	52.4327	52.4766	0.95
	2017	Gabapentinoids	BOSNIA AND HERZEGOVINA	459843	3351.53	Gabapentinoids	Southern Europe	3.75643	3.74558	3.76729	0.95
	2017	Gabapentinoids	BRAZIL	39144290	207834	Gabapentinoids	Central and South America and the Caribbean	5.15658	5.15497	5.1582	0.95
	2017	Gabapentinoids	BULGARIA	3159426	7102.45	Gabapentinoids	Eastern Europe	12.1789	12.1655	12.1924	0.95
	2017	Gabapentinoids	CANADA	144808355	36732.1	Gabapentinoids	Northern America	107.934	107.916	107.951	0.95
	2017	Gabapentinoids	CHILE	5933248	18470.4	Gabapentinoids	Central and South America and the Caribbean	8.79478	8.78771	8.80186	0.95
	2017	Gabapentinoids	CHINA	18598634	1.42102e+06	Gabapentinoids	Eastern Asia	0.358336	0.358173	0.358499	0.95
	2017	Gabapentinoids	COLOMBIA	3087789	48909.8	Gabapentinoids	Central and South America and the Caribbean	1.72847	1.72654	1.73039	0.95
	2017	Gabapentinoids	CROATIA	1886199	4182.85	Gabapentinoids	Southern Europe	12.346	12.3284	12.3636	0.95
	2017	Gabapentinoids	CZECH REPUBLIC	21817697	10641	Gabapentinoids	Eastern Europe	56.1352	56.1116	56.1587	0.95
	2017	Gabapentinoids	ECUADOR	3231923	16785.4	Gabapentinoids	Central and South America and the Caribbean	5.27157	5.26583	5.27732	0.95
	2017	Gabapentinoids	EGYPT	72434894	96442.6	Gabapentinoids	Northern Africa	20.5631	20.5584	20.5678	0.95
	2017	Gabapentinoids	ESTONIA	1095209	1319.39	Gabapentinoids	Northern Europe	22.7266	22.684	22.7691	0.95
	2017	Gabapentinoids	FINLAND	15597908	5511.37	Gabapentinoids	Northern Europe	77.4848	77.4463	77.5232	0.95
	2017	Gabapentinoids	FRANCE	136486999	64842.5	Gabapentinoids	Western Europe	57.629	57.6194	57.6387	0.95
	2017	Gabapentinoids	GERMANY	162962159	82658.4	Gabapentinoids	Western Europe	53.9771	53.9688	53.9854	0.95
	2017	Gabapentinoids	GREECE	16502736	10569.4	Gabapentinoids	Southern Europe	42.7478	42.7271	42.7684	0.95
	2017	Gabapentinoids	HUNGARY	7178157	9729.82	Gabapentinoids	Eastern Europe	20.1984	20.1837	20.2132	0.95
	2017	Gabapentinoids	INDIA	1.90363e+08	1.33868e+06	Gabapentinoids	Southern Asia	3.89328	3.89273	3.89384	0.95
	2017	Gabapentinoids	IRELAND	17637861	4753.28	Gabapentinoids	Northern Europe	101.593	101.545	101.64	0.95
	2017	Gabapentinoids	ITALY	62781470	60673.7	Gabapentinoids	Southern Europe	28.3296	28.3226	28.3366	0.95
	2017	Gabapentinoids	JAPAN	178390084	127503	Gabapentinoids	Eastern Asia	38.3055	38.2999	38.3111	0.95
	2017	Gabapentinoids	JORDAN	4038868	9785.84	Gabapentinoids	Western Asia	11.2998	11.2888	11.3108	0.95
	2017	Gabapentinoids	KAZAKHSTAN	588915	18080	Gabapentinoids	Central Asia	0.891792	0.889514	0.894069	0.95
	2017	Gabapentinoids	KUWAIT	3878702	4056.1	Gabapentinoids	Western Asia	26.1811	26.155	26.2071	0.95
	2017	Gabapentinoids	LATVIA	1567070	1951.1	Gabapentinoids	Northern Europe	21.9897	21.9553	22.0241	0.95
	2017	Gabapentinoids	LEBANON	3696562	6819.37	Gabapentinoids	Western Asia	14.841	14.8259	14.8561	0.95
	2017	Gabapentinoids	LITHUANIA	1770974	2845.42	Gabapentinoids	Northern Europe	17.0402	17.0151	17.0653	0.95
	2017	Gabapentinoids	LUXEMBOURG	959962	591.914	Gabapentinoids	Western Europe	44.4023	44.3135	44.4911	0.95
	2017	Gabapentinoids	MEXICO	1.7322e+07	124777	Gabapentinoids	Central and South America and the Caribbean	3.80078	3.79899	3.80257	0.95
	2017	Gabapentinoids	MOROCCO	1901253	35581.3	Gabapentinoids	Northern Africa	1.46295	1.46087	1.46503	0.95
	2017	Gabapentinoids	NETHERLANDS	24159148	17021.3	Gabapentinoids	Western Europe	38.8595	38.844	38.875	0.95
	2017	Gabapentinoids	NEW ZEALAND	6660790	4702.03	Gabapentinoids	Australia and New Zealand	38.7838	38.7543	38.8132	0.95
	2017	Gabapentinoids	NORWAY	12235780	5296.32	Gabapentinoids	Northern Europe	63.2509	63.2155	63.2864	0.95
	2017	Gabapentinoids	PAKISTAN	25845255	207906	Gabapentinoids	Southern Asia	3.40348	3.40217	3.40479	0.95
	2017	Gabapentinoids	PERU	2568901	31444.3	Gabapentinoids	Central and South America and the Caribbean	2.23674	2.234	2.23947	0.95
	2017	Gabapentinoids	PHILIPPINES	5018223	105173	Gabapentinoids	South-eastern Asia	1.30634	1.3052	1.30748	0.95
	2017	Gabapentinoids	POLAND	16665227	37953.2	Gabapentinoids	Eastern Europe	12.0219	12.0161	12.0277	0.95
	2017	Gabapentinoids	PORTUGAL	18729573	10288.5	Gabapentinoids	Southern Europe	49.8407	49.8182	49.8633	0.95
	2017	Gabapentinoids	PUERTO RICO	18488760	3163.68	Gabapentinoids	Central and South America and the Caribbean	160.002	159.929	160.075	0.95
	2017	Gabapentinoids	ROMANIA	11052117	19654	Gabapentinoids	Eastern Europe	15.3959	15.3868	15.405	0.95
	2017	Gabapentinoids	RUSSIA	20245507	145530	Gabapentinoids	Eastern Europe	3.80878	3.80712	3.81044	0.95
	2017	Gabapentinoids	SAUDI ARABIA	22652660	33101.2	Gabapentinoids	Western Asia	18.7364	18.7287	18.7441	0.95
	2017	Gabapentinoids	SERBIA	4769383	8829.62	Gabapentinoids	Southern Europe	14.7887	14.7754	14.802	0.95
	2017	Gabapentinoids	SLOVAKIA	9423266	5447.9	Gabapentinoids	Eastern Europe	47.3567	47.3265	47.387	0.95
	2017	Gabapentinoids	SLOVENIA	2905950	2076.39	Gabapentinoids	Southern Europe	38.3167	38.2726	38.3607	0.95
	2017	Gabapentinoids	SOUTH AFRICA	6975562	57009.8	Gabapentinoids	Southern Africa	3.34996	3.34748	3.35245	0.95
	2017	Gabapentinoids	SOUTH KOREA	51531453	51096.4	Gabapentinoids	Eastern Asia	27.6116	27.6041	27.6192	0.95
	2017	Gabapentinoids	SPAIN	121031555	46647.4	Gabapentinoids	Southern Europe	71.0364	71.0237	71.049	0.95
	2017	Gabapentinoids	SWEDEN	25932552	9904.9	Gabapentinoids	Northern Europe	71.6812	71.6536	71.7088	0.95
	2017	Gabapentinoids	SWITZERLAND	12556285	8455.8	Gabapentinoids	Western Europe	40.6552	40.6327	40.6777	0.95
	2017	Gabapentinoids	TAIWAN	4710162	23674.5	Gabapentinoids	Eastern Asia	5.44708	5.44216	5.452	0.95
	2017	Gabapentinoids	THAILAND	20459134	69209.8	Gabapentinoids	South-eastern Asia	8.09337	8.08986	8.09688	0.95
	2017	Gabapentinoids	TUNISIA	3506416	11433.4	Gabapentinoids	Northern Africa	8.39646	8.38767	8.40525	0.95
	2017	Gabapentinoids	TÜRKIYE	173127372	81116.5	Gabapentinoids	Western Asia	58.4341	58.4254	58.4428	0.95
	2017	Gabapentinoids	UNITED ARAB EMIRATES	2349422	9487.21	Gabapentinoids	Western Asia	6.78004	6.77137	6.78871	0.95
	2017	Gabapentinoids	UNITED KINGDOM	330395443	66727.5	Gabapentinoids	Northern Europe	135.562	135.548	135.577	0.95
	2017	Gabapentinoids	UNITED STATES	1.65711e+09	325085	Gabapentinoids	Northern America	139.561	139.555	139.568	0.95
	2017	Gabapentinoids	URUGUAY	2148023	3436.64	Gabapentinoids	Central and South America and the Caribbean	17.1125	17.0896	17.1354	0.95
	2017	Gabapentinoids	VENEZUELA	4962154	29402.5	Gabapentinoids	Central and South America and the Caribbean	4.62058	4.61651	4.62464	0.95
	2018	Gabapentinoids	ALGERIA	45400539	42228.4	Gabapentinoids	Northern Africa	29.4351	29.4266	29.4437	0.95
	2018	Gabapentinoids	ARGENTINA	22524634	44361.2	Gabapentinoids	Central and South America and the Caribbean	13.9016	13.8959	13.9073	0.95
	2018	Gabapentinoids	AUSTRALIA	85833612	24898.2	Gabapentinoids	Australia and New Zealand	94.3844	94.3644	94.4043	0.95
	2018	Gabapentinoids	AUSTRIA	19649289	8891.38	Gabapentinoids	Western Europe	60.5044	60.4777	60.5312	0.95
	2018	Gabapentinoids	BELARUS	644907	9452.61	Gabapentinoids	Eastern Europe	1.86791	1.86335	1.87246	0.95
	2018	Gabapentinoids	BELGIUM	23595985	11482.2	Gabapentinoids	Western Europe	56.2631	56.2404	56.2858	0.95
	2018	Gabapentinoids	BOSNIA AND HERZEGOVINA	647434	3323.93	Gabapentinoids	Southern Europe	5.33278	5.31979	5.34577	0.95
	2018	Gabapentinoids	BRAZIL	48336557	209469	Gabapentinoids	Central and South America and the Caribbean	6.31779	6.31601	6.31957	0.95
	2018	Gabapentinoids	BULGARIA	3546830	7051.61	Gabapentinoids	Eastern Europe	13.7709	13.7566	13.7852	0.95
	2018	Gabapentinoids	CANADA	147538922	37074.6	Gabapentinoids	Northern America	108.953	108.936	108.971	0.95
	2018	Gabapentinoids	CHILE	6348532	18729.2	Gabapentinoids	Central and South America and the Caribbean	9.28036	9.27314	9.28758	0.95
	2018	Gabapentinoids	CHINA	22826526	1.42765e+06	Gabapentinoids	Eastern Asia	0.437752	0.437573	0.437932	0.95
	2018	Gabapentinoids	COLOMBIA	3546701	49661.1	Gabapentinoids	Central and South America and the Caribbean	1.95532	1.95329	1.95736	0.95
	2018	Gabapentinoids	CROATIA	2097387	4156.41	Gabapentinoids	Southern Europe	13.8156	13.7969	13.8343	0.95
	2018	Gabapentinoids	CZECH REPUBLIC	23586684	10665.7	Gabapentinoids	Eastern Europe	60.5464	60.5219	60.5708	0.95
	2018	Gabapentinoids	ECUADOR	3416462	17084.4	Gabapentinoids	Central and South America and the Caribbean	5.47504	5.46924	5.48085	0.95
	2018	Gabapentinoids	EGYPT	142060209	98423.6	Gabapentinoids	Northern Africa	39.5169	39.5104	39.5234	0.95
	2018	Gabapentinoids	ESTONIA	1449604	1322.91	Gabapentinoids	Northern Europe	30.0005	29.9516	30.0493	0.95
	2018	Gabapentinoids	FINLAND	16706963	5522.59	Gabapentinoids	Northern Europe	82.8257	82.7859	82.8654	0.95
	2018	Gabapentinoids	FRANCE	142850689	64990.5	Gabapentinoids	Western Europe	60.1786	60.1687	60.1885	0.95
	2018	Gabapentinoids	GERMANY	1.71954e+08	83124.4	Gabapentinoids	Western Europe	56.6361	56.6277	56.6446	0.95
	2018	Gabapentinoids	GREECE	17809566	10522.2	Gabapentinoids	Southern Europe	46.3399	46.3183	46.3614	0.95
	2018	Gabapentinoids	HUNGARY	7625645	9707.5	Gabapentinoids	Eastern Europe	21.507	21.4917	21.5222	0.95
	2018	Gabapentinoids	INDIA	2.16051e+08	1.35264e+06	Gabapentinoids	Southern Asia	4.37304	4.37246	4.37363	0.95
	2018	Gabapentinoids	IRELAND	15034873	4818.69	Gabapentinoids	Northern Europe	85.4241	85.3809	85.4672	0.95
	2018	Gabapentinoids	ITALY	63814685	60627.3	Gabapentinoids	Southern Europe	28.8179	28.8108	28.825	0.95
	2018	Gabapentinoids	JAPAN	189767946	127202	Gabapentinoids	Eastern Asia	40.8449	40.8391	40.8507	0.95
	2018	Gabapentinoids	JORDAN	2370511	9965.32	Gabapentinoids	Western Asia	6.51269	6.5044	6.52098	0.95
	2018	Gabapentinoids	KAZAKHSTAN	700347	18319.6	Gabapentinoids	Central Asia	1.04666	1.04421	1.04911	0.95
	2018	Gabapentinoids	KUWAIT	4873526	4137.31	Gabapentinoids	Western Asia	32.2504	32.2217	32.279	0.95
	2018	Gabapentinoids	LATVIA	1859146	1928.46	Gabapentinoids	Northern Europe	26.3944	26.3565	26.4324	0.95
	2018	Gabapentinoids	LEBANON	3930291	6859.41	Gabapentinoids	Western Asia	15.6873	15.6718	15.7028	0.95
	2018	Gabapentinoids	LITHUANIA	2058446	2801.27	Gabapentinoids	Northern Europe	20.1184	20.091	20.1459	0.95
	2018	Gabapentinoids	LUXEMBOURG	976344	604.244	Gabapentinoids	Western Europe	44.2385	44.1507	44.3262	0.95
	2018	Gabapentinoids	MEXICO	1.90113e+07	126191	Gabapentinoids	Central and South America and the Caribbean	4.12472	4.12287	4.12658	0.95
	2018	Gabapentinoids	MOROCCO	2646628	36029.1	Gabapentinoids	Northern Africa	2.01117	2.00875	2.0136	0.95
	2018	Gabapentinoids	NETHERLANDS	25259313	17059.6	Gabapentinoids	Western Europe	40.5381	40.5223	40.5539	0.95
	2018	Gabapentinoids	NEW ZEALAND	8707385	4743.13	Gabapentinoids	Australia and New Zealand	50.2611	50.2278	50.2945	0.95
	2018	Gabapentinoids	NORWAY	12930393	5337.96	Gabapentinoids	Northern Europe	66.3203	66.2841	66.3564	0.95
	2018	Gabapentinoids	PAKISTAN	3.09336e+07	212228	Gabapentinoids	Southern Asia	3.99058	3.98918	3.99199	0.95
	2018	Gabapentinoids	PERU	2993250	31989.3	Gabapentinoids	Central and South America and the Caribbean	2.56182	2.55892	2.56472	0.95
	2018	Gabapentinoids	PHILIPPINES	6132975	106651	Gabapentinoids	South-eastern Asia	1.5744	1.57315	1.57564	0.95
	2018	Gabapentinoids	POLAND	2.32647e+07	37921.6	Gabapentinoids	Eastern Europe	16.7966	16.7897	16.8034	0.95
	2018	Gabapentinoids	PORTUGAL	19300572	10256.2	Gabapentinoids	Southern Europe	51.5221	51.4991	51.5451	0.95
	2018	Gabapentinoids	PUERTO RICO	16790046	3039.6	Gabapentinoids	Central and South America and the Caribbean	151.233	151.16	151.305	0.95
	2018	Gabapentinoids	ROMANIA	11659549	19506.1	Gabapentinoids	Eastern Europe	16.3652	16.3558	16.3746	0.95
	2018	Gabapentinoids	RUSSIA	26881196	145734	Gabapentinoids	Eastern Europe	5.05007	5.04816	5.05198	0.95
	2018	Gabapentinoids	SAUDI ARABIA	13980050	33702.8	Gabapentinoids	Western Asia	11.3567	11.3508	11.3627	0.95
	2018	Gabapentinoids	SERBIA	6288516	8802.74	Gabapentinoids	Southern Europe	19.5587	19.5434	19.574	0.95
	2018	Gabapentinoids	SLOVAKIA	10282338	5453.02	Gabapentinoids	Eastern Europe	51.6256	51.594	51.6571	0.95
	2018	Gabapentinoids	SLOVENIA	3035644	2077.84	Gabapentinoids	Southern Europe	39.999	39.954	40.044	0.95
	2018	Gabapentinoids	SOUTH AFRICA	7891323	57792.5	Gabapentinoids	Southern Africa	3.73842	3.73581	3.74103	0.95
	2018	Gabapentinoids	SOUTH KOREA	57930467	51171.7	Gabapentinoids	Eastern Asia	30.9947	30.9867	31.0026	0.95
	2018	Gabapentinoids	SPAIN	124978824	46692.9	Gabapentinoids	Southern Europe	73.2817	73.2689	73.2946	0.95
	2018	Gabapentinoids	SWEDEN	27923082	9971.63	Gabapentinoids	Northern Europe	76.6667	76.6383	76.6952	0.95
	2018	Gabapentinoids	SWITZERLAND	13159521	8525.61	Gabapentinoids	Western Europe	42.2595	42.2367	42.2823	0.95
	2018	Gabapentinoids	TAIWAN	5558122	23726.5	Gabapentinoids	Eastern Asia	6.41364	6.40831	6.41898	0.95
	2018	Gabapentinoids	THAILAND	23803408	69428.5	Gabapentinoids	South-eastern Asia	9.38667	9.3829	9.39044	0.95
	2018	Gabapentinoids	TUNISIA	8586916	11565.2	Gabapentinoids	Northern Africa	20.328	20.3144	20.3416	0.95
	2018	Gabapentinoids	TÜRKIYE	1.83345e+08	82340.1	Gabapentinoids	Western Asia	60.9631	60.9543	60.972	0.95
	2018	Gabapentinoids	UNITED ARAB EMIRATES	2335631	9630.97	Gabapentinoids	Western Asia	6.63963	6.63112	6.64815	0.95
	2018	Gabapentinoids	UNITED KINGDOM	340579888	67141.7	Gabapentinoids	Northern Europe	138.879	138.864	138.894	0.95
	2018	Gabapentinoids	UNITED STATES	1.69826e+09	327096	Gabapentinoids	Northern America	142.147	142.14	142.154	0.95
	2018	Gabapentinoids	URUGUAY	1940411	3449.29	Gabapentinoids	Central and South America and the Caribbean	15.4019	15.3802	15.4236	0.95
	2018	Gabapentinoids	VENEZUELA	4412700	28887.1	Gabapentinoids	Central and South America and the Caribbean	4.18225	4.17835	4.18615	0.95

## Sheet: Table 2
Table 2
	Year	Drug	Country	DDD	Thousand Population	Class	Region	DDDPTPD	lower	upper	conf.level	income
	2008	Gabapentinoids	ALGERIA	899628	34730.6	Gabapentinoids	Northern Africa	0.709186	0.707721	0.710652	0.95	UMIC
	2008	Gabapentinoids	ARGENTINA	3089171	40080.2	Gabapentinoids	Central and South America and the Caribbean	2.11019	2.10784	2.11255	0.95	UMIC
	2008	Gabapentinoids	AUSTRALIA	10023676	21332.3	Gabapentinoids	Australia and New Zealand	12.8647	12.8567	12.8727	0.95	HIC
	2008	Gabapentinoids	AUSTRIA	6696164	8341.52	Gabapentinoids	Western Europe	21.9781	21.9615	21.9948	0.95	HIC
	2008	Gabapentinoids	BELARUS	19333	9452.85	Gabapentinoids	Eastern Europe	0.0559946	0.0552053	0.0567839	0.95	UMIC
	2008	Gabapentinoids	BELGIUM	5122934	10778.8	Gabapentinoids	Western Europe	13.0125	13.0012	13.0237	0.95	HIC
	2008	Gabapentinoids	BRAZIL	3663753	192030	Gabapentinoids	Central and South America and the Caribbean	0.522355	0.52182	0.52289	0.95	UMIC
	2008	Gabapentinoids	BULGARIA	289457	7524.08	Gabapentinoids	Eastern Europe	1.05327	1.04943	1.05711	0.95	UMIC
	2008	Gabapentinoids	CANADA	50247568	33337.6	Gabapentinoids	Northern America	41.2658	41.2544	41.2772	0.95	HIC
	2008	Gabapentinoids	CHILE	1289722	16708.3	Gabapentinoids	Central and South America and the Caribbean	2.11337	2.10972	2.11701	0.95	HIC
	2008	Gabapentinoids	CHINA	463509	1.35357e+06	Gabapentinoids	Eastern Asia	0.00937535	0.00934836	0.00940234	0.95	UMIC
	2008	Gabapentinoids	COLOMBIA	1415563	44255	Gabapentinoids	Central and South America and the Caribbean	0.875743	0.874301	0.877186	0.95	UMIC
	2008	Gabapentinoids	CROATIA	502304	4352.64	Gabapentinoids	Southern Europe	3.15954	3.1508	3.16828	0.95	HIC
	2008	Gabapentinoids	CZECH REPUBLIC	4347071	10425.3	Gabapentinoids	Eastern Europe	11.4161	11.4054	11.4269	0.95	HIC
	2008	Gabapentinoids	ECUADOR	1033970	14535.7	Gabapentinoids	Central and South America and the Caribbean	1.94751	1.94376	1.95127	0.95	UMIC
	2008	Gabapentinoids	EGYPT	3096041	79636.1	Gabapentinoids	Northern Africa	1.0644	1.06322	1.06559	0.95	LMIC
	2008	Gabapentinoids	ESTONIA	98861	1340.07	Gabapentinoids	Northern Europe	2.0198	2.00721	2.03239	0.95	HIC
	2008	Gabapentinoids	FINLAND	8462943	5319.45	Gabapentinoids	Northern Europe	43.5576	43.5283	43.587	0.95	HIC
	2008	Gabapentinoids	FRANCE	80584863	62209.2	Gabapentinoids	Western Europe	35.4657	35.458	35.4734	0.95	HIC
	2008	Gabapentinoids	GERMANY	82454539	81065.8	Gabapentinoids	Western Europe	27.8475	27.8415	27.8536	0.95	HIC
	2008	Gabapentinoids	GREECE	9066790	11040.3	Gabapentinoids	Southern Europe	22.4844	22.4698	22.4991	0.95	HIC
	2008	Gabapentinoids	HUNGARY	2632291	9991.87	Gabapentinoids	Eastern Europe	7.21269	7.20397	7.2214	0.95	HIC
	2008	Gabapentinoids	INDIA	23544105	1.20067e+06	Gabapentinoids	Southern Asia	0.536869	0.536652	0.537086	0.95	LMIC
	2008	Gabapentinoids	IRELAND	4633299	4415.87	Gabapentinoids	Northern Europe	28.7266	28.7004	28.7527	0.95	HIC
	2008	Gabapentinoids	ITALY	32104892	58922.1	Gabapentinoids	Southern Europe	14.9177	14.9126	14.9229	0.95	HIC
	2008	Gabapentinoids	JAPAN	4768296	128539	Gabapentinoids	Eastern Asia	1.01564	1.01473	1.01655	0.95	HIC
	2008	Gabapentinoids	JORDAN	302940	6556.47	Gabapentinoids	Western Asia	1.26502	1.26051	1.26952	0.95	UMIC
	2008	Gabapentinoids	KUWAIT	113997	2656.01	Gabapentinoids	Western Asia	1.1751	1.16827	1.18192	0.95	HIC
	2008	Gabapentinoids	LATVIA	330202	2171.25	Gabapentinoids	Northern Europe	4.16371	4.1495	4.17791	0.95	HIC
	2008	Gabapentinoids	LEBANON	699844	4764.74	Gabapentinoids	Western Asia	4.02135	4.01192	4.03077	0.95	UMIC
	2008	Gabapentinoids	LITHUANIA	407117	3212.87	Gabapentinoids	Northern Europe	3.46926	3.4586	3.47991	0.95	HIC
	2008	Gabapentinoids	LUXEMBOURG	576454	485.403	Gabapentinoids	Western Europe	32.5141	32.4302	32.5981	0.95	HIC
	2008	Gabapentinoids	MEXICO	11283460	110815	Gabapentinoids	Central and South America and the Caribbean	2.78774	2.78611	2.78937	0.95	UMIC
	2008	Gabapentinoids	MOROCCO	271689	31536.8	Gabapentinoids	Northern Africa	0.235865	0.234978	0.236752	0.95	LMIC
	2008	Gabapentinoids	NEW ZEALAND	1542116	4278.16	Gabapentinoids	Australia and New Zealand	9.86893	9.85336	9.88451	0.95	HIC
	2008	Gabapentinoids	NORWAY	5977024	4771.01	Gabapentinoids	Northern Europe	34.2992	34.2717	34.3267	0.95	HIC
	2008	Gabapentinoids	PAKISTAN	6101077	171649	Gabapentinoids	Southern Asia	0.973139	0.972367	0.973912	0.95	LMIC
	2008	Gabapentinoids	PERU	518264	28562.3	Gabapentinoids	Central and South America and the Caribbean	0.496784	0.495431	0.498136	0.95	UMIC
	2008	Gabapentinoids	PHILIPPINES	1759632	90902	Gabapentinoids	South-eastern Asia	0.529979	0.529196	0.530762	0.95	LMIC
	2008	Gabapentinoids	POLAND	2119380	38356.8	Gabapentinoids	Eastern Europe	1.51278	1.51075	1.51482	0.95	HIC
	2008	Gabapentinoids	PORTUGAL	12083859	10595.3	Gabapentinoids	Southern Europe	31.2249	31.2073	31.2425	0.95	HIC
	2008	Gabapentinoids	PUERTO RICO	6601154	3608.03	Gabapentinoids	Central and South America and the Caribbean	50.091	50.0528	50.1292	0.95	HIC
	2008	Gabapentinoids	ROMANIA	2365276	20829.5	Gabapentinoids	Eastern Europe	3.10894	3.10498	3.1129	0.95	UMIC
	2008	Gabapentinoids	RUSSIA	1514240	143249	Gabapentinoids	Eastern Europe	0.28941	0.288949	0.289871	0.95	UMIC
	2008	Gabapentinoids	SAUDI ARABIA	3419097	25888.5	Gabapentinoids	Western Asia	3.61588	3.61204	3.61971	0.95	HIC
	2008	Gabapentinoids	SLOVAKIA	2783073	5399.36	Gabapentinoids	Eastern Europe	14.1121	14.0955	14.1287	0.95	HIC
	2008	Gabapentinoids	SLOVENIA	1131180	2023.05	Gabapentinoids	Southern Europe	15.3086	15.2804	15.3368	0.95	HIC
	2008	Gabapentinoids	SOUTH AFRICA	2107519	49779.5	Gabapentinoids	Southern Africa	1.15913	1.15756	1.16069	0.95	UMIC
	2008	Gabapentinoids	SOUTH KOREA	17028543	49182.5	Gabapentinoids	Eastern Asia	9.47932	9.47481	9.48382	0.95	HIC
	2008	Gabapentinoids	SPAIN	64529628	46068.8	Gabapentinoids	Southern Europe	38.3497	38.3403	38.3591	0.95	HIC
	2008	Gabapentinoids	SWEDEN	11462640	9236.43	Gabapentinoids	Northern Europe	33.9774	33.9577	33.9971	0.95	HIC
	2008	Gabapentinoids	SWITZERLAND	5463613	7622.83	Gabapentinoids	Western Europe	19.6234	19.6069	19.6398	0.95	HIC
	2008	Gabapentinoids	TAIWAN	1471366	23019	Gabapentinoids	Eastern Asia	1.75002	1.74719	1.75285	0.95	HIC
	2008	Gabapentinoids	TUNISIA	465370	10414.4	Gabapentinoids	Northern Africa	1.22341	1.2199	1.22693	0.95	LMIC
	2008	Gabapentinoids	TÜRKIYE	35670869	70418.6	Gabapentinoids	Western Asia	13.8687	13.8642	13.8733	0.95	UMIC
	2008	Gabapentinoids	UNITED ARAB EMIRATES	803043	7089.49	Gabapentinoids	Western Asia	3.10123	3.09445	3.10801	0.95	HIC
	2008	Gabapentinoids	UNITED KINGDOM	69129959	62145.1	Gabapentinoids	Northern Europe	30.4557	30.4486	30.4629	0.95	HIC
	2008	Gabapentinoids	UNITED STATES	738591065	303486	Gabapentinoids	Northern America	66.6308	66.626	66.6356	0.95	HIC
	2008	Gabapentinoids	URUGUAY	309709	3340.22	Gabapentinoids	Central and South America and the Caribbean	2.53857	2.52963	2.54751	0.95	HIC
	2008	Gabapentinoids	VENEZUELA	6856990	27635.8	Gabapentinoids	Central and South America and the Caribbean	6.79314	6.78806	6.79823	0.95	UMIC
	2009	Gabapentinoids	ALGERIA	3552523	35333.9	Gabapentinoids	Northern Africa	2.75268	2.74981	2.75554	0.95	UMIC
	2009	Gabapentinoids	ARGENTINA	4310994	40482.8	Gabapentinoids	Central and South America and the Caribbean	2.91553	2.91277	2.91828	0.95	UMIC
	2009	Gabapentinoids	AUSTRALIA	11751775	21750.9	Gabapentinoids	Australia and New Zealand	14.7923	14.7839	14.8008	0.95	HIC
	2009	Gabapentinoids	AUSTRIA	7765289	8372.66	Gabapentinoids	Western Europe	25.3924	25.3746	25.4103	0.95	HIC
	2009	Gabapentinoids	BELARUS	48432	9433.16	Gabapentinoids	Eastern Europe	0.140568	0.139316	0.141819	0.95	UMIC
	2009	Gabapentinoids	BELGIUM	6260243	10859.9	Gabapentinoids	Western Europe	15.7824	15.7701	15.7948	0.95	HIC
	2009	Gabapentinoids	BRAZIL	5234815	193887	Gabapentinoids	Central and South America and the Caribbean	0.739203	0.738569	0.739836	0.95	UMIC
	2009	Gabapentinoids	BULGARIA	617169	7473.51	Gabapentinoids	Eastern Europe	2.26094	2.2553	2.26658	0.95	UMIC
	2009	Gabapentinoids	CANADA	59024699	33746.1	Gabapentinoids	Northern America	47.8873	47.8751	47.8995	0.95	HIC
	2009	Gabapentinoids	CHILE	1395453	16886.2	Gabapentinoids	Central and South America and the Caribbean	2.26253	2.25877	2.26628	0.95	HIC
	2009	Gabapentinoids	CHINA	982318	1.36117e+06	Gabapentinoids	Eastern Asia	0.0197583	0.0197192	0.0197974	0.95	UMIC
	2009	Gabapentinoids	COLOMBIA	1372891	44750.1	Gabapentinoids	Central and South America and the Caribbean	0.839948	0.838543	0.841353	0.95	UMIC
	2009	Gabapentinoids	CROATIA	572649	4341.26	Gabapentinoids	Southern Europe	3.61146	3.6021	3.62081	0.95	HIC
	2009	Gabapentinoids	CZECH REPUBLIC	5673678	10488.2	Gabapentinoids	Eastern Europe	14.8107	14.7985	14.8229	0.95	HIC
	2009	Gabapentinoids	ECUADOR	1305934	14774.4	Gabapentinoids	Central and South America and the Caribbean	2.42003	2.41588	2.42418	0.95	UMIC
	2009	Gabapentinoids	EGYPT	4441118	81134.8	Gabapentinoids	Northern Africa	1.49863	1.49724	1.50003	0.95	LMIC
	2009	Gabapentinoids	ESTONIA	124118	1336.14	Gabapentinoids	Northern Europe	2.54327	2.52912	2.55742	0.95	HIC
	2009	Gabapentinoids	FINLAND	9691237	5342.27	Gabapentinoids	Northern Europe	49.6665	49.6352	49.6978	0.95	HIC
	2009	Gabapentinoids	FRANCE	88065812	62542.9	Gabapentinoids	Western Europe	38.5513	38.5433	38.5594	0.95	HIC
	2009	Gabapentinoids	GERMANY	95045394	80900	Gabapentinoids	Western Europe	32.1657	32.1592	32.1721	0.95	HIC
	2009	Gabapentinoids	GREECE	10502110	10959.3	Gabapentinoids	Southern Europe	26.2364	26.2206	26.2523	0.95	HIC
	2009	Gabapentinoids	HUNGARY	3038697	9959.44	Gabapentinoids	Eastern Europe	8.35338	8.34399	8.36277	0.95	HIC
	2009	Gabapentinoids	INDIA	27990481	1.21773e+06	Gabapentinoids	Southern Asia	0.629318	0.629085	0.629552	0.95	LMIC
	2009	Gabapentinoids	IRELAND	5758009	4494.57	Gabapentinoids	Northern Europe	35.0747	35.046	35.1033	0.95	HIC
	2009	Gabapentinoids	ITALY	35736329	59105.6	Gabapentinoids	Southern Europe	16.5535	16.5481	16.559	0.95	HIC
	2009	Gabapentinoids	JAPAN	6939807	128555	Gabapentinoids	Eastern Asia	1.47798	1.47688	1.47908	0.95	HIC
	2009	Gabapentinoids	JORDAN	390481	6893.26	Gabapentinoids	Western Asia	1.5509	1.54604	1.55577	0.95	UMIC
	2009	Gabapentinoids	KUWAIT	156048	2821.04	Gabapentinoids	Western Asia	1.51446	1.50695	1.52198	0.95	HIC
	2009	Gabapentinoids	LATVIA	392081	2144.78	Gabapentinoids	Northern Europe	5.00498	4.98931	5.02064	0.95	HIC
	2009	Gabapentinoids	LEBANON	1029367	4813.03	Gabapentinoids	Western Asia	5.85547	5.84416	5.86678	0.95	UMIC
	2009	Gabapentinoids	LITHUANIA	467349	3167.27	Gabapentinoids	Northern Europe	4.03986	4.02827	4.05144	0.95	HIC
	2009	Gabapentinoids	LUXEMBOURG	614059	496.536	Gabapentinoids	Western Europe	33.8586	33.7739	33.9433	0.95	HIC
	2009	Gabapentinoids	MEXICO	10998239	112464	Gabapentinoids	Central and South America and the Caribbean	2.67744	2.67586	2.67902	0.95	UMIC
	2009	Gabapentinoids	MOROCCO	449882	31929.1	Gabapentinoids	Northern Africa	0.385764	0.384637	0.386891	0.95	LMIC
	2009	Gabapentinoids	NEW ZEALAND	1883597	4323.34	Gabapentinoids	Australia and New Zealand	11.9283	11.9113	11.9453	0.95	HIC
	2009	Gabapentinoids	NORWAY	6364860	4826.85	Gabapentinoids	Northern Europe	36.1023	36.0743	36.1304	0.95	HIC
	2009	Gabapentinoids	PAKISTAN	8819615	175526	Gabapentinoids	Southern Asia	1.37568	1.37478	1.37659	0.95	LMIC
	2009	Gabapentinoids	PERU	576385	28792.7	Gabapentinoids	Central and South America and the Caribbean	0.548076	0.546661	0.549491	0.95	UMIC
	2009	Gabapentinoids	PHILIPPINES	2150701	92414.2	Gabapentinoids	South-eastern Asia	0.637164	0.636313	0.638016	0.95	LMIC
	2009	Gabapentinoids	POLAND	2444314	38351.9	Gabapentinoids	Eastern Europe	1.74494	1.74275	1.74712	0.95	HIC
	2009	Gabapentinoids	PORTUGAL	13099478	10604.1	Gabapentinoids	Southern Europe	33.8214	33.8031	33.8397	0.95	HIC
	2009	Gabapentinoids	PUERTO RICO	7824223	3596.53	Gabapentinoids	Central and South America and the Caribbean	59.5617	59.52	59.6034	0.95	HIC
	2009	Gabapentinoids	ROMANIA	4400635	20638	Gabapentinoids	Eastern Europe	5.83791	5.83246	5.84337	0.95	UMIC
	2009	Gabapentinoids	RUSSIA	2355752	143327	Gabapentinoids	Eastern Europe	0.449999	0.449424	0.450574	0.95	UMIC
	2009	Gabapentinoids	SAUDI ARABIA	3979959	26630.3	Gabapentinoids	Western Asia	4.09178	4.08776	4.0958	0.95	HIC
	2009	Gabapentinoids	SLOVAKIA	3648847	5401.15	Gabapentinoids	Eastern Europe	18.4961	18.4771	18.515	0.95	HIC
	2009	Gabapentinoids	SLOVENIA	1320260	2033.81	Gabapentinoids	Southern Europe	17.7729	17.7426	17.8033	0.95	HIC
	2009	Gabapentinoids	SOUTH AFRICA	2924087	50477	Gabapentinoids	Southern Africa	1.58601	1.58419	1.58783	0.95	UMIC
	2009	Gabapentinoids	SOUTH KOREA	20357105	49347.4	Gabapentinoids	Eastern Asia	11.2943	11.2894	11.2993	0.95	HIC
	2009	Gabapentinoids	SPAIN	75416691	46583.6	Gabapentinoids	Southern Europe	44.3246	44.3146	44.3346	0.95	HIC
	2009	Gabapentinoids	SWEDEN	13437317	9313.08	Gabapentinoids	Northern Europe	39.5029	39.4818	39.524	0.95	HIC
	2009	Gabapentinoids	SWITZERLAND	6033986	7713.9	Gabapentinoids	Western Europe	21.4161	21.399	21.4332	0.95	HIC
	2009	Gabapentinoids	TAIWAN	1500914	23104.5	Gabapentinoids	Eastern Asia	1.77856	1.77571	1.7814	0.95	HIC
	2009	Gabapentinoids	TUNISIA	771308	10525.7	Gabapentinoids	Northern Africa	2.00626	2.00178	2.01074	0.95	LMIC
	2009	Gabapentinoids	TÜRKIYE	45148672	71321.4	Gabapentinoids	Western Asia	17.3314	17.3264	17.3365	0.95	UMIC
	2009	Gabapentinoids	UNITED ARAB EMIRATES	1300040	7917.37	Gabapentinoids	Western Asia	4.49558	4.48785	4.50331	0.95	HIC
	2009	Gabapentinoids	UNITED KINGDOM	87620282	62828.6	Gabapentinoids	Northern Europe	38.1818	38.1738	38.1898	0.95	HIC
	2009	Gabapentinoids	UNITED STATES	827991203	306308	Gabapentinoids	Northern America	74.0078	74.0028	74.0129	0.95	HIC
	2009	Gabapentinoids	URUGUAY	543393	3349.68	Gabapentinoids	Central and South America and the Caribbean	4.44141	4.4296	4.45322	0.95	HIC
	2009	Gabapentinoids	VENEZUELA	7506226	28031	Gabapentinoids	Central and South America and the Caribbean	7.3315	7.32625	7.33674	0.95	UMIC
	2010	Gabapentinoids	ALGERIA	4709378	35977.5	Gabapentinoids	Northern Africa	3.58379	3.58056	3.58703	0.95	UMIC
	2010	Gabapentinoids	ARGENTINA	6159724	40895.8	Gabapentinoids	Central and South America and the Caribbean	4.12375	4.1205	4.12701	0.95	UMIC
	2010	Gabapentinoids	AUSTRALIA	13673101	22154.7	Gabapentinoids	Australia and New Zealand	16.8971	16.8881	16.906	0.95	HIC
	2010	Gabapentinoids	AUSTRIA	9280089	8409.94	Gabapentinoids	Western Europe	30.2113	30.1918	30.2307	0.95	HIC
	2010	Gabapentinoids	BELARUS	61800	9420.58	Gabapentinoids	Eastern Europe	0.179606	0.17819	0.181022	0.95	UMIC
	2010	Gabapentinoids	BELGIUM	8823905	10938.7	Gabapentinoids	Western Europe	22.0853	22.0707	22.0999	0.95	HIC
	2010	Gabapentinoids	BRAZIL	8664100	195714	Gabapentinoids	Central and South America and the Caribbean	1.21203	1.21122	1.21283	0.95	UMIC
	2010	Gabapentinoids	BULGARIA	884872	7425.01	Gabapentinoids	Eastern Europe	3.26282	3.25602	3.26962	0.95	UMIC
	2010	Gabapentinoids	CANADA	66698585	34147.6	Gabapentinoids	Northern America	53.477	53.4641	53.4898	0.95	HIC
	2010	Gabapentinoids	CHILE	1607744	17062.5	Gabapentinoids	Central and South America and the Caribbean	2.57978	2.5758	2.58377	0.95	HIC
	2010	Gabapentinoids	CHINA	1559680	1.36881e+06	Gabapentinoids	Eastern Asia	0.0311962	0.0311473	0.0312452	0.95	UMIC
	2010	Gabapentinoids	COLOMBIA	1255617	45222.7	Gabapentinoids	Central and South America and the Caribbean	0.76017	0.75884	0.761499	0.95	UMIC
	2010	Gabapentinoids	CROATIA	718140	4328.16	Gabapentinoids	Southern Europe	4.54271	4.53221	4.55322	0.95	HIC
	2010	Gabapentinoids	CZECH REPUBLIC	6998529	10536.5	Gabapentinoids	Eastern Europe	18.1853	18.1718	18.1987	0.95	HIC
	2010	Gabapentinoids	ECUADOR	1599244	15011.1	Gabapentinoids	Central and South America and the Caribbean	2.91683	2.91231	2.92135	0.95	UMIC
	2010	Gabapentinoids	EGYPT	7246557	82761.2	Gabapentinoids	Northern Africa	2.39726	2.39551	2.399	0.95	LMIC
	2010	Gabapentinoids	ESTONIA	212782	1332.1	Gabapentinoids	Northern Europe	4.37328	4.35469	4.39186	0.95	HIC
	2010	Gabapentinoids	FINLAND	10652118	5365.78	Gabapentinoids	Northern Europe	54.3516	54.319	54.3843	0.95	HIC
	2010	Gabapentinoids	FRANCE	95901922	62879.5	Gabapentinoids	Western Europe	41.7569	41.7485	41.7652	0.95	HIC
	2010	Gabapentinoids	GERMANY	106262344	80827	Gabapentinoids	Western Europe	35.9942	35.9874	36.0011	0.95	HIC
	2010	Gabapentinoids	GREECE	11235077	10887.6	Gabapentinoids	Southern Europe	28.2522	28.2357	28.2687	0.95	HIC
	2010	Gabapentinoids	HUNGARY	3682639	9927.38	Gabapentinoids	Eastern Europe	10.1563	10.1459	10.1666	0.95	HIC
	2010	Gabapentinoids	INDIA	32447613	1.23428e+06	Gabapentinoids	Southern Asia	0.719745	0.719497	0.719992	0.95	LMIC
	2010	Gabapentinoids	IRELAND	6547593	4554.33	Gabapentinoids	Northern Europe	39.3611	39.3309	39.3912	0.95	HIC
	2010	Gabapentinoids	ITALY	40053852	59325.2	Gabapentinoids	Southern Europe	18.4848	18.4791	18.4905	0.95	HIC
	2010	Gabapentinoids	JAPAN	14789941	128542	Gabapentinoids	Eastern Asia	3.15014	3.14854	3.15175	0.95	HIC
	2010	Gabapentinoids	JORDAN	486240	7261.54	Gabapentinoids	Western Asia	1.83329	1.82814	1.83845	0.95	UMIC
	2010	Gabapentinoids	KUWAIT	170684	2991.88	Gabapentinoids	Western Asia	1.56192	1.55451	1.56933	0.95	HIC
	2010	Gabapentinoids	LATVIA	436986	2118.86	Gabapentinoids	Northern Europe	5.64646	5.62972	5.6632	0.95	HIC
	2010	Gabapentinoids	LEBANON	1168621	4953.06	Gabapentinoids	Western Asia	6.45966	6.44795	6.47137	0.95	UMIC
	2010	Gabapentinoids	LITHUANIA	578671	3123.82	Gabapentinoids	Northern Europe	5.07171	5.05865	5.08478	0.95	HIC
	2010	Gabapentinoids	LUXEMBOURG	675323	507.89	Gabapentinoids	Western Europe	36.4042	36.3174	36.491	0.95	HIC
	2010	Gabapentinoids	MEXICO	11333466	114093	Gabapentinoids	Central and South America and the Caribbean	2.71965	2.71807	2.72124	0.95	UMIC
	2010	Gabapentinoids	MOROCCO	510706	32343.4	Gabapentinoids	Northern Africa	0.43231	0.431124	0.433496	0.95	LMIC
	2010	Gabapentinoids	NEW ZEALAND	2292736	4370.06	Gabapentinoids	Australia and New Zealand	14.364	14.3454	14.3826	0.95	HIC
	2010	Gabapentinoids	NORWAY	7056009	4885.88	Gabapentinoids	Northern Europe	39.5391	39.5099	39.5682	0.95	HIC
	2010	Gabapentinoids	PAKISTAN	10308245	179425	Gabapentinoids	Southern Asia	1.57294	1.57198	1.5739	0.95	LMIC
	2010	Gabapentinoids	PERU	742201	29027.7	Gabapentinoids	Central and South America and the Caribbean	0.700034	0.698441	0.701626	0.95	UMIC
	2010	Gabapentinoids	PHILIPPINES	2354645	93966.8	Gabapentinoids	South-eastern Asia	0.686058	0.685182	0.686934	0.95	LMIC
	2010	Gabapentinoids	POLAND	2813125	38329.8	Gabapentinoids	Eastern Europe	2.00938	2.00703	2.01173	0.95	HIC
	2010	Gabapentinoids	PORTUGAL	14753333	10596.1	Gabapentinoids	Southern Europe	38.1202	38.1008	38.1397	0.95	HIC
	2010	Gabapentinoids	PUERTO RICO	8839027	3579.84	Gabapentinoids	Central and South America and the Caribbean	67.6006	67.556	67.6451	0.95	HIC
	2010	Gabapentinoids	ROMANIA	4392106	20471.9	Gabapentinoids	Eastern Europe	5.87388	5.86839	5.87938	0.95	UMIC
	2010	Gabapentinoids	RUSSIA	4631867	143479	Gabapentinoids	Eastern Europe	0.883846	0.883041	0.884651	0.95	UMIC
	2010	Gabapentinoids	SAUDI ARABIA	4876511	27421.5	Gabapentinoids	Western Asia	4.86887	4.86455	4.87319	0.95	HIC
	2010	Gabapentinoids	SLOVAKIA	4692219	5404.29	Gabapentinoids	Eastern Europe	23.7711	23.7496	23.7926	0.95	HIC
	2010	Gabapentinoids	SLOVENIA	1529188	2043.34	Gabapentinoids	Southern Europe	20.4895	20.457	20.522	0.95	HIC
	2010	Gabapentinoids	SOUTH AFRICA	3414333	51217	Gabapentinoids	Southern Africa	1.82516	1.82323	1.8271	0.95	UMIC
	2010	Gabapentinoids	SOUTH KOREA	22731575	49545.6	Gabapentinoids	Eastern Asia	12.5613	12.5561	12.5664	0.95	HIC
	2010	Gabapentinoids	SPAIN	83955359	46931	Gabapentinoids	Southern Europe	48.9777	48.9672	48.9882	0.95	HIC
	2010	Gabapentinoids	SWEDEN	14787170	9390.16	Gabapentinoids	Northern Europe	43.1144	43.0924	43.1363	0.95	HIC
	2010	Gabapentinoids	SWITZERLAND	7055992	7808.67	Gabapentinoids	Western Europe	24.7395	24.7212	24.7577	0.95	HIC
	2010	Gabapentinoids	TAIWAN	1668571	23187.6	Gabapentinoids	Eastern Asia	1.97015	1.96716	1.97314	0.95	HIC
	2010	Gabapentinoids	THAILAND	5867655	67195	Gabapentinoids	South-eastern Asia	2.39077	2.38883	2.3927	0.95	UMIC
	2010	Gabapentinoids	TUNISIA	937562	10635.2	Gabapentinoids	Northern Africa	2.41358	2.4087	2.41847	0.95	LMIC
	2010	Gabapentinoids	TÜRKIYE	57130187	72327	Gabapentinoids	Western Asia	21.6259	21.6203	21.6315	0.95	UMIC
	2010	Gabapentinoids	UNITED ARAB EMIRATES	2327433	8550	Gabapentinoids	Western Asia	7.45283	7.44325	7.4624	0.95	HIC
	2010	Gabapentinoids	UNITED KINGDOM	109988240	63459.8	Gabapentinoids	Northern Europe	47.4523	47.4434	47.4612	0.95	HIC
	2010	Gabapentinoids	UNITED STATES	960073987	309011	Gabapentinoids	Northern America	85.0628	85.0575	85.0682	0.95	HIC
	2010	Gabapentinoids	URUGUAY	672742	3359.27	Gabapentinoids	Central and South America and the Caribbean	5.48293	5.46983	5.49604	0.95	HIC
	2010	Gabapentinoids	VENEZUELA	7974460	28439.9	Gabapentinoids	Central and South America and the Caribbean	7.67684	7.67151	7.68217	0.95	UMIC
	2011	Gabapentinoids	ALGERIA	6725605	36661.4	Gabapentinoids	Northern Africa	5.02264	5.01884	5.02643	0.95	UMIC
	2011	Gabapentinoids	ARGENTINA	9411293	41320.5	Gabapentinoids	Central and South America and the Caribbean	6.23582	6.23184	6.2398	0.95	UMIC
	2011	Gabapentinoids	AUSTRALIA	15715475	22538	Gabapentinoids	Australia and New Zealand	19.0907	19.0813	19.1001	0.95	HIC
	2011	Gabapentinoids	AUSTRIA	10640112	8453.5	Gabapentinoids	Western Europe	34.4603	34.4396	34.481	0.95	HIC
	2011	Gabapentinoids	BELARUS	64751	9415.32	Gabapentinoids	Eastern Europe	0.188287	0.186837	0.189738	0.95	UMIC
	2011	Gabapentinoids	BELGIUM	10597409	11013.9	Gabapentinoids	Western Europe	26.3433	26.3274	26.3591	0.95	HIC
	2011	Gabapentinoids	BOSNIA AND HERZEGOVINA	65546	3661.17	Gabapentinoids	Southern Europe	0.490158	0.486405	0.49391	0.95	UMIC
	2011	Gabapentinoids	BRAZIL	11674041	197515	Gabapentinoids	Central and South America and the Caribbean	1.6182	1.61727	1.61913	0.95	UMIC
	2011	Gabapentinoids	BULGARIA	1318479	7378.65	Gabapentinoids	Eastern Europe	4.89222	4.88387	4.90057	0.95	UMIC
	2011	Gabapentinoids	CANADA	73667278	34539.2	Gabapentinoids	Northern America	58.3946	58.3813	58.4079	0.95	HIC
	2011	Gabapentinoids	CHILE	1977271	17233.6	Gabapentinoids	Central and South America and the Caribbean	3.14123	3.13686	3.14561	0.95	HIC
	2011	Gabapentinoids	CHINA	2666232	1.3765e+06	Gabapentinoids	Eastern Asia	0.0530313	0.0529676	0.053095	0.95	UMIC
	2011	Gabapentinoids	COLOMBIA	1367558	45662.7	Gabapentinoids	Central and South America and the Caribbean	0.819962	0.818587	0.821336	0.95	UMIC
	2011	Gabapentinoids	CROATIA	751864	4313.1	Gabapentinoids	Southern Europe	4.77265	4.76186	4.78344	0.95	HIC
	2011	Gabapentinoids	CZECH REPUBLIC	8657548	10566.5	Gabapentinoids	Eastern Europe	22.4323	22.4173	22.4472	0.95	HIC
	2011	Gabapentinoids	ECUADOR	1849698	15243.9	Gabapentinoids	Central and South America and the Caribbean	3.32212	3.31733	3.3269	0.95	UMIC
	2011	Gabapentinoids	EGYPT	10032655	84529.3	Gabapentinoids	Northern Africa	3.24952	3.2475	3.25153	0.95	LMIC
	2011	Gabapentinoids	ESTONIA	252706	1327.7	Gabapentinoids	Northern Europe	5.21105	5.19073	5.23136	0.95	HIC
	2011	Gabapentinoids	FINLAND	11396775	5390.04	Gabapentinoids	Northern Europe	57.8895	57.8559	57.9231	0.95	HIC
	2011	Gabapentinoids	FRANCE	99664370	63222.2	Gabapentinoids	Western Europe	43.1598	43.1514	43.1683	0.95	HIC
	2011	Gabapentinoids	GERMANY	114777595	80855.6	Gabapentinoids	Western Europe	38.8648	38.8577	38.8719	0.95	HIC
	2011	Gabapentinoids	GREECE	12166965	10829.1	Gabapentinoids	Southern Europe	30.761	30.7437	30.7783	0.95	HIC
	2011	Gabapentinoids	HUNGARY	4350701	9895.69	Gabapentinoids	Eastern Europe	12.0371	12.0258	12.0484	0.95	HIC
	2011	Gabapentinoids	INDIA	36905669	1.25029e+06	Gabapentinoids	Southern Asia	0.808152	0.807891	0.808412	0.95	LMIC
	2011	Gabapentinoids	IRELAND	7864538	4591.11	Gabapentinoids	Northern Europe	46.8991	46.8664	46.9319	0.95	HIC
	2011	Gabapentinoids	ITALY	44366180	59589.1	Gabapentinoids	Southern Europe	20.3843	20.3783	20.3903	0.95	HIC
	2011	Gabapentinoids	JAPAN	51572288	128499	Gabapentinoids	Eastern Asia	10.9882	10.9852	10.9912	0.95	HIC
	2011	Gabapentinoids	JORDAN	574296	7662.86	Gabapentinoids	Western Asia	2.05189	2.04659	2.0572	0.95	UMIC
	2011	Gabapentinoids	KAZAKHSTAN	171418	16490.7	Gabapentinoids	Central Asia	0.284595	0.283248	0.285943	0.95	UMIC
	2011	Gabapentinoids	KUWAIT	261803	3168.05	Gabapentinoids	Western Asia	2.26252	2.25385	2.27118	0.95	HIC
	2011	Gabapentinoids	LATVIA	519091	2093.61	Gabapentinoids	Northern Europe	6.78826	6.76979	6.80672	0.95	HIC
	2011	Gabapentinoids	LEBANON	1446358	5202.02	Gabapentinoids	Western Asia	7.61226	7.59985	7.62466	0.95	UMIC
	2011	Gabapentinoids	LITHUANIA	814522	3083.4	Gabapentinoids	Northern Europe	7.2324	7.21669	7.24811	0.95	HIC
	2011	Gabapentinoids	LUXEMBOURG	719849	519.312	Gabapentinoids	Western Europe	37.951	37.8633	38.0386	0.95	HIC
	2011	Gabapentinoids	MEXICO	10462600	115695	Gabapentinoids	Central and South America and the Caribbean	2.4759	2.4744	2.4774	0.95	UMIC
	2011	Gabapentinoids	MOROCCO	637826	32781.9	Gabapentinoids	Northern Africa	0.532695	0.531387	0.534002	0.95	LMIC
	2011	Gabapentinoids	NETHERLANDS	15469890	16738.2	Gabapentinoids	Western Europe	25.304	25.2914	25.3166	0.95	HIC
	2011	Gabapentinoids	NEW ZEALAND	2682765	4418.67	Gabapentinoids	Australia and New Zealand	16.6227	16.6028	16.6425	0.95	HIC
	2011	Gabapentinoids	NORWAY	8104935	4948.34	Gabapentinoids	Northern Europe	44.8436	44.8127	44.8744	0.95	HIC
	2011	Gabapentinoids	PAKISTAN	13042683	183340	Gabapentinoids	Southern Asia	1.94769	1.94663	1.94874	0.95	LMIC
	2011	Gabapentinoids	PERU	869109	29264.3	Gabapentinoids	Central and South America and the Caribbean	0.813103	0.811394	0.814813	0.95	UMIC
	2011	Gabapentinoids	PHILIPPINES	2564653	95570	Gabapentinoids	South-eastern Asia	0.734711	0.733812	0.73561	0.95	LMIC
	2011	Gabapentinoids	POLAND	3328330	38286.8	Gabapentinoids	Eastern Europe	2.38005	2.3775	2.38261	0.95	HIC
	2011	Gabapentinoids	PORTUGAL	14960646	10569.4	Gabapentinoids	Southern Europe	38.7534	38.7338	38.7731	0.95	HIC
	2011	Gabapentinoids	PUERTO RICO	10987018	3559.86	Gabapentinoids	Central and South America and the Caribbean	84.4999	84.45	84.5499	0.95	HIC
	2011	Gabapentinoids	ROMANIA	5298057	20336.7	Gabapentinoids	Eastern Europe	7.13256	7.12649	7.13864	0.95	UMIC
	2011	Gabapentinoids	RUSSIA	8387949	143703	Gabapentinoids	Eastern Europe	1.59808	1.597	1.59917	0.95	UMIC
	2011	Gabapentinoids	SAUDI ARABIA	6121261	28267.6	Gabapentinoids	Western Asia	5.92873	5.92404	5.93343	0.95	HIC
	2011	Gabapentinoids	SERBIA	310071	8963.76	Gabapentinoids	Southern Europe	0.947067	0.943733	0.9504	0.95	UMIC
	2011	Gabapentinoids	SLOVAKIA	5877913	5408.93	Gabapentinoids	Eastern Europe	29.7524	29.7283	29.7764	0.95	HIC
	2011	Gabapentinoids	SLOVENIA	1672259	2051.28	Gabapentinoids	Southern Europe	22.3197	22.2859	22.3536	0.95	HIC
	2011	Gabapentinoids	SOUTH AFRICA	3975725	52003.8	Gabapentinoids	Southern Africa	2.09311	2.09105	2.09516	0.95	UMIC
	2011	Gabapentinoids	SOUTH KOREA	24881006	49786.2	Gabapentinoids	Eastern Asia	13.6826	13.6772	13.688	0.95	HIC
	2011	Gabapentinoids	SPAIN	92990413	47084.2	Gabapentinoids	Southern Europe	54.072	54.061	54.083	0.95	HIC
	2011	Gabapentinoids	SWEDEN	16075394	9466.7	Gabapentinoids	Northern Europe	46.4914	46.4687	46.5141	0.95	HIC
	2011	Gabapentinoids	SWITZERLAND	7899250	7906.99	Gabapentinoids	Western Europe	27.3517	27.3326	27.3708	0.95	HIC
	2011	Gabapentinoids	TAIWAN	1847816	23268.8	Gabapentinoids	Eastern Asia	2.17418	2.17104	2.17731	0.95	HIC
	2011	Gabapentinoids	THAILAND	8829605	67518.4	Gabapentinoids	South-eastern Asia	3.58038	3.57802	3.58274	0.95	UMIC
	2011	Gabapentinoids	TUNISIA	1116360	10741.9	Gabapentinoids	Northern Africa	2.84534	2.84006	2.85062	0.95	LMIC
	2011	Gabapentinoids	TÜRKIYE	73025202	73443.3	Gabapentinoids	Western Asia	27.2227	27.2164	27.2289	0.95	UMIC
	2011	Gabapentinoids	UNITED ARAB EMIRATES	2663477	8946.78	Gabapentinoids	Western Asia	8.15065	8.14086	8.16044	0.95	HIC
	2011	Gabapentinoids	UNITED KINGDOM	132232595	64021.9	Gabapentinoids	Northern Europe	56.5483	56.5387	56.5579	0.95	HIC
	2011	Gabapentinoids	UNITED STATES	995402908	311584	Gabapentinoids	Northern America	87.4648	87.4594	87.4703	0.95	HIC
	2011	Gabapentinoids	URUGUAY	859798	3368.93	Gabapentinoids	Central and South America and the Caribbean	6.98739	6.97262	7.00216	0.95	HIC
	2011	Gabapentinoids	VENEZUELA	9290151	28887.9	Gabapentinoids	Central and South America and the Caribbean	8.80475	8.79909	8.81041	0.95	UMIC
	2012	Gabapentinoids	ALGERIA	7422027	37383.9	Gabapentinoids	Northern Africa	5.4356	5.43169	5.43951	0.95	UMIC
	2012	Gabapentinoids	ARGENTINA	12315589	41755.2	Gabapentinoids	Central and South America and the Caribbean	8.07522	8.07071	8.07973	0.95	UMIC
	2012	Gabapentinoids	AUSTRALIA	17926916	22904	Gabapentinoids	Australia and New Zealand	21.4292	21.4192	21.4391	0.95	HIC
	2012	Gabapentinoids	AUSTRIA	12077677	8502.23	Gabapentinoids	Western Europe	38.892	38.8701	38.9139	0.95	HIC
	2012	Gabapentinoids	BELARUS	72006	9417.05	Gabapentinoids	Eastern Europe	0.209346	0.207817	0.210875	0.95	UMIC
	2012	Gabapentinoids	BELGIUM	11416632	11085.4	Gabapentinoids	Western Europe	28.1967	28.1803	28.213	0.95	HIC
	2012	Gabapentinoids	BOSNIA AND HERZEGOVINA	137172	3604.97	Gabapentinoids	Southern Europe	1.04177	1.03626	1.04729	0.95	UMIC
	2012	Gabapentinoids	BRAZIL	14578084	199287	Gabapentinoids	Central and South America and the Caribbean	2.00277	2.00174	2.0038	0.95	UMIC
	2012	Gabapentinoids	BULGARIA	940891	7334.01	Gabapentinoids	Eastern Europe	3.51243	3.50533	3.51953	0.95	UMIC
	2012	Gabapentinoids	CANADA	82258729	34922	Gabapentinoids	Northern America	64.49	64.476	64.5039	0.95	HIC
	2012	Gabapentinoids	CHILE	2560326	17400.4	Gabapentinoids	Central and South America and the Caribbean	4.02853	4.0236	4.03347	0.95	HIC
	2012	Gabapentinoids	CHINA	5077933	1.38421e+06	Gabapentinoids	Eastern Asia	0.100437	0.10035	0.100525	0.95	UMIC
	2012	Gabapentinoids	COLOMBIA	1520902	46075.7	Gabapentinoids	Central and South America and the Caribbean	0.90373	0.902294	0.905167	0.95	UMIC
	2012	Gabapentinoids	CROATIA	830109	4295.87	Gabapentinoids	Southern Europe	5.29047	5.27908	5.30185	0.95	HIC
	2012	Gabapentinoids	CZECH REPUBLIC	9454246	10581.3	Gabapentinoids	Eastern Europe	24.4623	24.4467	24.4779	0.95	HIC
	2012	Gabapentinoids	ECUADOR	2099442	15474.1	Gabapentinoids	Central and South America and the Caribbean	3.71457	3.70954	3.71959	0.95	UMIC
	2012	Gabapentinoids	EGYPT	14265600	86422.2	Gabapentinoids	Northern Africa	4.51933	4.51699	4.52168	0.95	LMIC
	2012	Gabapentinoids	ESTONIA	314099	1323.16	Gabapentinoids	Northern Europe	6.49925	6.47652	6.52197	0.95	HIC
	2012	Gabapentinoids	FINLAND	12329283	5414.77	Gabapentinoids	Northern Europe	62.3401	62.3053	62.3749	0.95	HIC
	2012	Gabapentinoids	FRANCE	107724872	63564.2	Gabapentinoids	Western Europe	46.3995	46.3907	46.4082	0.95	HIC
	2012	Gabapentinoids	GERMANY	123913764	80972.6	Gabapentinoids	Western Europe	41.8978	41.8904	41.9052	0.95	HIC
	2012	Gabapentinoids	GREECE	11601251	10781.1	Gabapentinoids	Southern Europe	29.4612	29.4443	29.4782	0.95	HIC
	2012	Gabapentinoids	HUNGARY	4978704	9864.36	Gabapentinoids	Eastern Europe	13.8184	13.8062	13.8305	0.95	HIC
	2012	Gabapentinoids	INDIA	38996053	1.26578e+06	Gabapentinoids	Southern Asia	0.843475	0.84321	0.84374	0.95	LMIC
	2012	Gabapentinoids	IRELAND	9675848	4608.2	Gabapentinoids	Northern Europe	57.4867	57.4505	57.5229	0.95	HIC
	2012	Gabapentinoids	ITALY	46995724	59879.5	Gabapentinoids	Southern Europe	21.4877	21.4816	21.4939	0.95	HIC
	2012	Gabapentinoids	JAPAN	83465226	128424	Gabapentinoids	Eastern Asia	17.7939	17.7901	17.7977	0.95	HIC
	2012	Gabapentinoids	JORDAN	801133	8089.96	Gabapentinoids	Western Asia	2.71124	2.7053	2.71718	0.95	UMIC
	2012	Gabapentinoids	KAZAKHSTAN	267555	16751.5	Gabapentinoids	Central Asia	0.437289	0.435632	0.438946	0.95	UMIC
	2012	Gabapentinoids	KUWAIT	418446	3348.85	Gabapentinoids	Western Asia	3.421	3.41064	3.43137	0.95	HIC
	2012	Gabapentinoids	LATVIA	670660	2069.02	Gabapentinoids	Northern Europe	8.87458	8.85334	8.89582	0.95	HIC
	2012	Gabapentinoids	LEBANON	1604573	5537.62	Gabapentinoids	Western Asia	7.93316	7.92088	7.94543	0.95	UMIC
	2012	Gabapentinoids	LITHUANIA	940740	3045.56	Gabapentinoids	Northern Europe	8.45692	8.43983	8.47401	0.95	HIC
	2012	Gabapentinoids	LUXEMBOURG	786898	530.855	Gabapentinoids	Western Europe	40.5838	40.4941	40.6734	0.95	HIC
	2012	Gabapentinoids	MEXICO	10597388	117274	Gabapentinoids	Central and South America and the Caribbean	2.47404	2.47255	2.47553	0.95	UMIC
	2012	Gabapentinoids	MOROCCO	792243	33241.9	Gabapentinoids	Northern Africa	0.652503	0.651066	0.65394	0.95	LMIC
	2012	Gabapentinoids	NETHERLANDS	17464180	16791.8	Gabapentinoids	Western Europe	28.4747	28.4614	28.4881	0.95	HIC
	2012	Gabapentinoids	NEW ZEALAND	3177234	4468.46	Gabapentinoids	Australia and New Zealand	19.4671	19.4457	19.4885	0.95	HIC
	2012	Gabapentinoids	NORWAY	8822783	5013.72	Gabapentinoids	Northern Europe	48.1788	48.147	48.2106	0.95	HIC
	2012	Gabapentinoids	PAKISTAN	14531252	187280	Gabapentinoids	Southern Asia	2.12433	2.12323	2.12542	0.95	LMIC
	2012	Gabapentinoids	PERU	1027731	29506.8	Gabapentinoids	Central and South America and the Caribbean	0.953602	0.951759	0.955446	0.95	UMIC
	2012	Gabapentinoids	PHILIPPINES	2770970	97212.6	Gabapentinoids	South-eastern Asia	0.780403	0.779484	0.781322	0.95	LMIC
	2012	Gabapentinoids	POLAND	3043332	38227	Gabapentinoids	Eastern Europe	2.17966	2.17721	2.18211	0.95	HIC
	2012	Gabapentinoids	PORTUGAL	16744259	10526.3	Gabapentinoids	Southern Europe	43.5512	43.5303	43.572	0.95	HIC
	2012	Gabapentinoids	PUERTO RICO	12251660	3536.57	Gabapentinoids	Central and South America and the Caribbean	94.8467	94.7936	94.8999	0.95	HIC
	2012	Gabapentinoids	ROMANIA	5511161	20227.5	Gabapentinoids	Eastern Europe	7.45953	7.4533	7.46576	0.95	UMIC
	2012	Gabapentinoids	RUSSIA	16878391	143994	Gabapentinoids	Eastern Europe	3.2092	3.20767	3.21073	0.95	UMIC
	2012	Gabapentinoids	SAUDI ARABIA	7856687	29154.9	Gabapentinoids	Western Asia	7.37798	7.37282	7.38314	0.95	HIC
	2012	Gabapentinoids	SERBIA	437873	8940.12	Gabapentinoids	Southern Europe	1.34096	1.33698	1.34493	0.95	UMIC
	2012	Gabapentinoids	SLOVAKIA	6385111	5414.89	Gabapentinoids	Eastern Europe	32.2841	32.259	32.3091	0.95	HIC
	2012	Gabapentinoids	SLOVENIA	1837830	2057.83	Gabapentinoids	Southern Europe	24.4516	24.4162	24.4869	0.95	HIC
	2012	Gabapentinoids	SOUTH AFRICA	4590439	52832.7	Gabapentinoids	Southern Africa	2.37882	2.37664	2.381	0.95	UMIC
	2012	Gabapentinoids	SOUTH KOREA	31641535	50060.6	Gabapentinoids	Eastern Asia	17.305	17.2989	17.311	0.95	HIC
	2012	Gabapentinoids	SPAIN	98406348	47063.1	Gabapentinoids	Southern Europe	57.247	57.2357	57.2583	0.95	HIC
	2012	Gabapentinoids	SWEDEN	16486186	9542.82	Gabapentinoids	Northern Europe	47.2992	47.2763	47.322	0.95	HIC
	2012	Gabapentinoids	SWITZERLAND	8658741	8008.01	Gabapentinoids	Western Europe	29.6033	29.5836	29.623	0.95	HIC
	2012	Gabapentinoids	TAIWAN	1896682	23346.9	Gabapentinoids	Eastern Asia	2.22421	2.22104	2.22737	0.95	HIC
	2012	Gabapentinoids	THAILAND	10216334	67836	Gabapentinoids	South-eastern Asia	4.1233	4.12077	4.12583	0.95	UMIC
	2012	Gabapentinoids	TUNISIA	1591600	10847	Gabapentinoids	Northern Africa	4.0173	4.01106	4.02354	0.95	LMIC
	2012	Gabapentinoids	TÜRKIYE	85824322	74651	Gabapentinoids	Western Asia	31.4763	31.4697	31.483	0.95	UMIC
	2012	Gabapentinoids	UNITED ARAB EMIRATES	1193933	9141.6	Gabapentinoids	Western Asia	3.57575	3.56934	3.58217	0.95	HIC
	2012	Gabapentinoids	UNITED KINGDOM	157662178	64525.3	Gabapentinoids	Northern Europe	66.8971	66.8867	66.9075	0.95	HIC
	2012	Gabapentinoids	UNITED STATES	969941651	314044	Gabapentinoids	Northern America	84.56	84.5547	84.5653	0.95	HIC
	2012	Gabapentinoids	URUGUAY	1349964	3378.97	Gabapentinoids	Central and South America and the Caribbean	10.9382	10.9198	10.9567	0.95	HIC
	2012	Gabapentinoids	VENEZUELA	11257094	29360.8	Gabapentinoids	Central and South America and the Caribbean	10.4971	10.4909	10.5032	0.95	UMIC
	2013	Gabapentinoids	ALGERIA	8530438	38140.1	Gabapentinoids	Northern Africa	6.12349	6.11938	6.1276	0.95	UMIC
	2013	Gabapentinoids	ARGENTINA	14880302	42196	Gabapentinoids	Central and South America and the Caribbean	9.65495	9.65004	9.65985	0.95	UMIC
	2013	Gabapentinoids	AUSTRALIA	33186418	23254.9	Gabapentinoids	Australia and New Zealand	39.0711	39.0578	39.0844	0.95	HIC
	2013	Gabapentinoids	AUSTRIA	13136499	8556.19	Gabapentinoids	Western Europe	42.0348	42.0121	42.0575	0.95	HIC
	2013	Gabapentinoids	BELARUS	118364	9423.5	Gabapentinoids	Eastern Europe	0.343888	0.341929	0.345847	0.95	UMIC
	2013	Gabapentinoids	BELGIUM	11697303	11154	Gabapentinoids	Western Europe	28.7121	28.6956	28.7285	0.95	HIC
	2013	Gabapentinoids	BOSNIA AND HERZEGOVINA	192201	3542.6	Gabapentinoids	Southern Europe	1.4854	1.47876	1.49204	0.95	UMIC
	2013	Gabapentinoids	BRAZIL	18092423	201036	Gabapentinoids	Central and South America and the Caribbean	2.46396	2.46282	2.46509	0.95	UMIC
	2013	Gabapentinoids	BULGARIA	1281304	7290.09	Gabapentinoids	Eastern Europe	4.81204	4.8037	4.82037	0.95	UMIC
	2013	Gabapentinoids	CANADA	95384830	35296.5	Gabapentinoids	Northern America	73.9873	73.9724	74.0021	0.95	HIC
	2013	Gabapentinoids	CHILE	3136984	17571.5	Gabapentinoids	Central and South America and the Caribbean	4.88779	4.88239	4.8932	0.95	HIC
	2013	Gabapentinoids	CHINA	7266847	1.39188e+06	Gabapentinoids	Eastern Asia	0.14294	0.142836	0.143044	0.95	UMIC
	2013	Gabapentinoids	COLOMBIA	1800136	46495.5	Gabapentinoids	Central and South America and the Caribbean	1.06	1.05845	1.06154	0.95	UMIC
	2013	Gabapentinoids	CROATIA	876389	4276.59	Gabapentinoids	Southern Europe	5.61059	5.59885	5.62234	0.95	HIC
	2013	Gabapentinoids	CZECH REPUBLIC	11040925	10586.5	Gabapentinoids	Eastern Europe	28.5537	28.5368	28.5705	0.95	HIC
	2013	Gabapentinoids	ECUADOR	2183471	15707.5	Gabapentinoids	Central and South America and the Caribbean	3.80584	3.8008	3.81089	0.95	UMIC
	2013	Gabapentinoids	EGYPT	18706023	88404.7	Gabapentinoids	Northern Africa	5.79317	5.79054	5.79579	0.95	LMIC
	2013	Gabapentinoids	ESTONIA	408486	1319.07	Gabapentinoids	Northern Europe	8.47851	8.45251	8.50451	0.95	HIC
	2013	Gabapentinoids	FINLAND	13463041	5438.98	Gabapentinoids	Northern Europe	67.7696	67.7334	67.8058	0.95	HIC
	2013	Gabapentinoids	FRANCE	114588061	63893.5	Gabapentinoids	Western Europe	49.1012	49.0922	49.1102	0.95	HIC
	2013	Gabapentinoids	GERMANY	132367967	81174.4	Gabapentinoids	Western Europe	44.6451	44.6375	44.6527	0.95	HIC
	2013	Gabapentinoids	GREECE	12766499	10740.5	Gabapentinoids	Southern Europe	32.543	32.5251	32.5608	0.95	HIC
	2013	Gabapentinoids	HUNGARY	5770906	9833.92	Gabapentinoids	Eastern Europe	16.0667	16.0536	16.0798	0.95	HIC
	2013	Gabapentinoids	INDIA	40886745	1.28084e+06	Gabapentinoids	Southern Asia	0.87397	0.873702	0.874238	0.95	LMIC
	2013	Gabapentinoids	IRELAND	11769400	4615.43	Gabapentinoids	Northern Europe	69.8156	69.7757	69.8555	0.95	HIC
	2013	Gabapentinoids	ITALY	50308120	60166.8	Gabapentinoids	Southern Europe	22.8924	22.886	22.8987	0.95	HIC
	2013	Gabapentinoids	JAPAN	107959429	128314	Gabapentinoids	Eastern Asia	23.0354	23.0311	23.0397	0.95	HIC
	2013	Gabapentinoids	JORDAN	1302047	8518.99	Gabapentinoids	Western Asia	4.18454	4.17736	4.19173	0.95	UMIC
	2013	Gabapentinoids	KAZAKHSTAN	303712	17026.1	Gabapentinoids	Central Asia	0.488378	0.486641	0.490115	0.95	UMIC
	2013	Gabapentinoids	KUWAIT	941018	3526.38	Gabapentinoids	Western Asia	7.30598	7.29122	7.32074	0.95	HIC
	2013	Gabapentinoids	LATVIA	853336	2044.95	Gabapentinoids	Northern Europe	11.4248	11.4005	11.449	0.95	HIC
	2013	Gabapentinoids	LEBANON	1794537	5913.02	Gabapentinoids	Western Asia	8.30908	8.29693	8.32124	0.95	UMIC
	2013	Gabapentinoids	LITHUANIA	1121241	3008.94	Gabapentinoids	Northern Europe	10.2022	10.1834	10.2211	0.95	HIC
	2013	Gabapentinoids	LUXEMBOURG	808885	542.554	Gabapentinoids	Western Europe	40.8182	40.7292	40.9071	0.95	HIC
	2013	Gabapentinoids	MEXICO	10966338	118827	Gabapentinoids	Central and South America and the Caribbean	2.52671	2.52522	2.52821	0.95	UMIC
	2013	Gabapentinoids	MOROCCO	962377	33715.7	Gabapentinoids	Northern Africa	0.781489	0.779927	0.78305	0.95	LMIC
	2013	Gabapentinoids	NETHERLANDS	18959587	16843.5	Gabapentinoids	Western Europe	30.8181	30.8042	30.832	0.95	HIC
	2013	Gabapentinoids	NEW ZEALAND	3652748	4518.52	Gabapentinoids	Australia and New Zealand	22.1326	22.11	22.1553	0.95	HIC
	2013	Gabapentinoids	NORWAY	9263624	5079.46	Gabapentinoids	Northern Europe	49.9313	49.8992	49.9635	0.95	HIC
	2013	Gabapentinoids	PAKISTAN	16008894	191261	Gabapentinoids	Southern Asia	2.29163	2.29051	2.29276	0.95	LMIC
	2013	Gabapentinoids	PERU	1197249	29774	Gabapentinoids	Central and South America and the Caribbean	1.10092	1.09895	1.1029	0.95	UMIC
	2013	Gabapentinoids	PHILIPPINES	3299197	98871.6	Gabapentinoids	South-eastern Asia	0.91358	0.912594	0.914566	0.95	LMIC
	2013	Gabapentinoids	POLAND	3929626	38158	Gabapentinoids	Eastern Europe	2.81952	2.81673	2.82231	0.95	HIC
	2013	Gabapentinoids	PORTUGAL	16678870	10473	Gabapentinoids	Southern Europe	43.6018	43.5809	43.6227	0.95	HIC
	2013	Gabapentinoids	PUERTO RICO	12352127	3503.86	Gabapentinoids	Central and South America and the Caribbean	96.5171	96.4633	96.5709	0.95	HIC
	2013	Gabapentinoids	ROMANIA	6523613	20132.8	Gabapentinoids	Eastern Europe	8.87144	8.86463	8.87825	0.95	UMIC
	2013	Gabapentinoids	RUSSIA	38433038	144325	Gabapentinoids	Eastern Europe	7.29074	7.28843	7.29304	0.95	UMIC
	2013	Gabapentinoids	SAUDI ARABIA	11614428	30052.1	Gabapentinoids	Western Asia	10.5812	10.5751	10.5872	0.95	HIC
	2013	Gabapentinoids	SERBIA	806850	8918.89	Gabapentinoids	Southern Europe	2.4768	2.4714	2.48221	0.95	UMIC
	2013	Gabapentinoids	SLOVAKIA	6829109	5421.72	Gabapentinoids	Eastern Europe	34.4855	34.4596	34.5114	0.95	HIC
	2013	Gabapentinoids	SLOVENIA	1965378	2063.12	Gabapentinoids	Southern Europe	26.0814	26.045	26.1179	0.95	HIC
	2013	Gabapentinoids	SOUTH AFRICA	4959736	53687.1	Gabapentinoids	Southern Africa	2.52929	2.52706	2.53151	0.95	UMIC
	2013	Gabapentinoids	SOUTH KOREA	34432941	50345.7	Gabapentinoids	Eastern Asia	18.725	18.7187	18.7312	0.95	HIC
	2013	Gabapentinoids	SPAIN	104191888	46930.6	Gabapentinoids	Southern Europe	60.7838	60.7722	60.7955	0.95	HIC
	2013	Gabapentinoids	SWEDEN	18200750	9618.02	Gabapentinoids	Northern Europe	51.81	51.7862	51.8338	0.95	HIC
	2013	Gabapentinoids	SWITZERLAND	9421308	8108.88	Gabapentinoids	Western Europe	31.8098	31.7894	31.8301	0.95	HIC
	2013	Gabapentinoids	TAIWAN	2514067	23421.6	Gabapentinoids	Eastern Asia	2.9388	2.93517	2.94244	0.95	HIC
	2013	Gabapentinoids	THAILAND	13931328	68144.5	Gabapentinoids	South-eastern Asia	5.59721	5.59427	5.60015	0.95	UMIC
	2013	Gabapentinoids	TUNISIA	1866157	10952.9	Gabapentinoids	Northern Africa	4.66473	4.65804	4.67143	0.95	LMIC
	2013	Gabapentinoids	TÜRKIYE	99077412	75925.5	Gabapentinoids	Western Asia	35.727	35.72	35.7341	0.95	UMIC
	2013	Gabapentinoids	UNITED ARAB EMIRATES	1902505	9197.91	Gabapentinoids	Western Asia	5.663	5.65495	5.67105	0.95	HIC
	2013	Gabapentinoids	UNITED KINGDOM	190878526	64984	Gabapentinoids	Northern Europe	80.4193	80.4079	80.4307	0.95	HIC
	2013	Gabapentinoids	UNITED STATES	1107522358	316401	Gabapentinoids	Northern America	95.8352	95.8296	95.8408	0.95	HIC
	2013	Gabapentinoids	URUGUAY	1459523	3389.44	Gabapentinoids	Central and South America and the Caribbean	11.7894	11.7703	11.8086	0.95	HIC
	2013	Gabapentinoids	VENEZUELA	14083746	29781	Gabapentinoids	Central and South America and the Caribbean	12.9476	12.9408	12.9543	0.95	UMIC
	2014	Gabapentinoids	ALGERIA	12478171	38923.7	Gabapentinoids	Northern Africa	8.77701	8.77214	8.78188	0.95	UMIC
	2014	Gabapentinoids	ARGENTINA	16824148	42637.5	Gabapentinoids	Central and South America and the Caribbean	10.8032	10.798	10.8083	0.95	UMIC
	2014	Gabapentinoids	AUSTRALIA	52639337	23596.4	Gabapentinoids	Australia and New Zealand	61.0765	61.06	61.093	0.95	HIC
	2014	Gabapentinoids	AUSTRIA	14175057	8615.2	Gabapentinoids	Western Europe	45.0473	45.0239	45.0708	0.95	HIC
	2014	Gabapentinoids	BELARUS	155437	9431.74	Gabapentinoids	Eastern Europe	0.451203	0.44896	0.453446	0.95	UMIC
	2014	Gabapentinoids	BELGIUM	12757458	11221.2	Gabapentinoids	Western Europe	31.1267	31.1097	31.1438	0.95	HIC
	2014	Gabapentinoids	BOSNIA AND HERZEGOVINA	203544	3482.11	Gabapentinoids	Southern Europe	1.60039	1.59344	1.60734	0.95	UMIC
	2014	Gabapentinoids	BRAZIL	22010736	202764	Gabapentinoids	Central and South America and the Caribbean	2.97204	2.97079	2.97328	0.95	UMIC
	2014	Gabapentinoids	BULGARIA	1565226	7245.65	Gabapentinoids	Eastern Europe	5.91439	5.90512	5.92365	0.95	UMIC
	2014	Gabapentinoids	CANADA	105575803	35664.3	Gabapentinoids	Northern America	81.0476	81.0321	81.063	0.95	HIC
	2014	Gabapentinoids	CHILE	3800398	17759	Gabapentinoids	Central and South America and the Caribbean	5.85897	5.85308	5.86486	0.95	HIC
	2014	Gabapentinoids	CHINA	9378518	1.39945e+06	Gabapentinoids	Eastern Asia	0.183479	0.183361	0.183596	0.95	UMIC
	2014	Gabapentinoids	COLOMBIA	2112706	46967.7	Gabapentinoids	Central and South America and the Caribbean	1.23154	1.22988	1.2332	0.95	UMIC
	2014	Gabapentinoids	CROATIA	964519	4255.52	Gabapentinoids	Southern Europe	6.20538	6.19299	6.21776	0.95	HIC
	2014	Gabapentinoids	CZECH REPUBLIC	12594568	10591.1	Gabapentinoids	Eastern Europe	32.5576	32.5396	32.5755	0.95	HIC
	2014	Gabapentinoids	ECUADOR	2454435	15951.8	Gabapentinoids	Central and South America and the Caribbean	4.21261	4.20733	4.21788	0.95	UMIC
	2014	Gabapentinoids	EGYPT	23989419	90424.7	Gabapentinoids	Northern Africa	7.26344	7.26054	7.26635	0.95	LMIC
	2014	Gabapentinoids	ESTONIA	519306	1316.27	Gabapentinoids	Northern Europe	10.8016	10.7722	10.831	0.95	HIC
	2014	Gabapentinoids	FINLAND	13043135	5461.41	Gabapentinoids	Northern Europe	65.3863	65.3508	65.4218	0.95	HIC
	2014	Gabapentinoids	FRANCE	123768667	64193.6	Gabapentinoids	Western Europe	52.7873	52.778	52.7966	0.95	HIC
	2014	Gabapentinoids	GERMANY	140149615	81450.4	Gabapentinoids	Western Europe	47.1095	47.1017	47.1173	0.95	HIC
	2014	Gabapentinoids	GREECE	12833640	10701.5	Gabapentinoids	Southern Europe	32.8335	32.8155	32.8514	0.95	HIC
	2014	Gabapentinoids	HUNGARY	6408350	9804.99	Gabapentinoids	Eastern Europe	17.8941	17.8802	17.9079	0.95	HIC
	2014	Gabapentinoids	INDIA	44911875	1.2956e+06	Gabapentinoids	Southern Asia	0.949073	0.948796	0.949351	0.95	LMIC
	2014	Gabapentinoids	IRELAND	12842513	4626.85	Gabapentinoids	Northern Europe	75.9931	75.9515	76.0347	0.95	HIC
	2014	Gabapentinoids	ITALY	54231872	60409.6	Gabapentinoids	Southern Europe	24.5787	24.5721	24.5852	0.95	HIC
	2014	Gabapentinoids	JAPAN	135793458	128169	Gabapentinoids	Eastern Asia	29.0073	29.0024	29.0122	0.95	HIC
	2014	Gabapentinoids	JORDAN	1884357	8918.82	Gabapentinoids	Western Asia	5.7845	5.77624	5.79275	0.95	UMIC
	2014	Gabapentinoids	KAZAKHSTAN	424007	17302.6	Gabapentinoids	Central Asia	0.67092	0.668901	0.67294	0.95	UMIC
	2014	Gabapentinoids	KUWAIT	914096	3690.94	Gabapentinoids	Western Asia	6.78055	6.76665	6.79445	0.95	HIC
	2014	Gabapentinoids	LATVIA	1030761	2021.22	Gabapentinoids	Northern Europe	13.9622	13.9353	13.9892	0.95	HIC
	2014	Gabapentinoids	LEBANON	2099149	6261.05	Gabapentinoids	Western Asia	9.17923	9.16681	9.19165	0.95	UMIC
	2014	Gabapentinoids	LITHUANIA	1307417	2971.5	Gabapentinoids	Northern Europe	12.0462	12.0255	12.0668	0.95	HIC
	2014	Gabapentinoids	LUXEMBOURG	851458	554.512	Gabapentinoids	Western Europe	42.0399	41.9506	42.1292	0.95	HIC
	2014	Gabapentinoids	MEXICO	12121904	120355	Gabapentinoids	Central and South America and the Caribbean	2.7575	2.75595	2.75906	0.95	UMIC
	2014	Gabapentinoids	MOROCCO	1073309	34192.4	Gabapentinoids	Northern Africa	0.85942	0.857794	0.861046	0.95	LMIC
	2014	Gabapentinoids	NETHERLANDS	20800520	16892.5	Gabapentinoids	Western Europe	33.7124	33.6979	33.7269	0.95	HIC
	2014	Gabapentinoids	NEW ZEALAND	4212078	4567.52	Gabapentinoids	Australia and New Zealand	25.2479	25.2238	25.272	0.95	HIC
	2014	Gabapentinoids	NORWAY	9525461	5142.27	Gabapentinoids	Northern Europe	50.7155	50.6833	50.7477	0.95	HIC
	2014	Gabapentinoids	PAKISTAN	17724153	195305	Gabapentinoids	Southern Asia	2.48463	2.48347	2.48579	0.95	LMIC
	2014	Gabapentinoids	PERU	1324436	30090.4	Gabapentinoids	Central and South America and the Caribbean	1.20507	1.20302	1.20712	0.95	UMIC
	2014	Gabapentinoids	PHILIPPINES	3488927	100513	Gabapentinoids	South-eastern Asia	0.95034	0.949342	0.951337	0.95	LMIC
	2014	Gabapentinoids	POLAND	5175253	38091.1	Gabapentinoids	Eastern Europe	3.71979	3.71658	3.72299	0.95	HIC
	2014	Gabapentinoids	PORTUGAL	18569043	10418.2	Gabapentinoids	Southern Europe	48.7984	48.7762	48.8206	0.95	HIC
	2014	Gabapentinoids	PUERTO RICO	14367955	3453.67	Gabapentinoids	Central and South America and the Caribbean	113.9	113.841	113.959	0.95	HIC
	2014	Gabapentinoids	ROMANIA	7439946	20035.9	Gabapentinoids	Eastern Europe	10.1665	10.1592	10.1738	0.95	UMIC
	2014	Gabapentinoids	RUSSIA	49525863	144665	Gabapentinoids	Eastern Europe	9.373	9.37039	9.37562	0.95	UMIC
	2014	Gabapentinoids	SAUDI ARABIA	15729720	30916.6	Gabapentinoids	Western Asia	13.9296	13.9227	13.9365	0.95	HIC
	2014	Gabapentinoids	SERBIA	1289984	8898.28	Gabapentinoids	Southern Europe	3.96906	3.96221	3.97591	0.95	UMIC
	2014	Gabapentinoids	SLOVAKIA	7408541	5428.8	Gabapentinoids	Eastern Europe	37.3627	37.3358	37.3896	0.95	HIC
	2014	Gabapentinoids	SLOVENIA	2233871	2067.49	Gabapentinoids	Southern Europe	29.5818	29.543	29.6206	0.95	HIC
	2014	Gabapentinoids	SOUTH AFRICA	5431854	54544.2	Gabapentinoids	Southern Africa	2.72652	2.72423	2.72882	0.95	UMIC
	2014	Gabapentinoids	SOUTH KOREA	37592202	50607.9	Gabapentinoids	Eastern Asia	20.3371	20.3306	20.3436	0.95	HIC
	2014	Gabapentinoids	SPAIN	108784651	46777.9	Gabapentinoids	Southern Europe	63.6702	63.6583	63.6822	0.95	HIC
	2014	Gabapentinoids	SWEDEN	19855182	9692.14	Gabapentinoids	Northern Europe	56.0872	56.0626	56.1119	0.95	HIC
	2014	Gabapentinoids	SWITZERLAND	10282140	8206	Gabapentinoids	Western Europe	34.3053	34.2844	34.3263	0.95	HIC
	2014	Gabapentinoids	TAIWAN	3094258	23492	Gabapentinoids	Eastern Asia	3.60617	3.60216	3.61019	0.95	HIC
	2014	Gabapentinoids	THAILAND	15832745	68438.7	Gabapentinoids	South-eastern Asia	6.33379	6.33067	6.33691	0.95	UMIC
	2014	Gabapentinoids	TUNISIA	2103801	11063.2	Gabapentinoids	Northern Africa	5.20636	5.19932	5.21339	0.95	LMIC
	2014	Gabapentinoids	TÜRKIYE	115405862	77229.3	Gabapentinoids	Western Asia	40.9125	40.905	40.9199	0.95	UMIC
	2014	Gabapentinoids	UNITED ARAB EMIRATES	2727180	9214.18	Gabapentinoids	Western Asia	8.10339	8.09377	8.11301	0.95	HIC
	2014	Gabapentinoids	UNITED KINGDOM	228012644	65423	Gabapentinoids	Northern Europe	95.4197	95.4073	95.4321	0.95	HIC
	2014	Gabapentinoids	UNITED STATES	1193651620	318673	Gabapentinoids	Northern America	102.551	102.546	102.557	0.95	HIC
	2014	Gabapentinoids	URUGUAY	1705624	3400.44	Gabapentinoids	Central and South America and the Caribbean	13.7328	13.7122	13.7534	0.95	HIC
	2014	Gabapentinoids	VENEZUELA	17476798	30043	Gabapentinoids	Central and South America and the Caribbean	15.9268	15.9193	15.9343	0.95	UMIC
	2015	Gabapentinoids	ALGERIA	15142029	39728	Gabapentinoids	Northern Africa	10.4351	10.4299	10.4404	0.95	UMIC
	2015	Gabapentinoids	ARGENTINA	19443996	43075.4	Gabapentinoids	Central and South America and the Caribbean	12.3585	12.353	12.364	0.95	UMIC
	2015	Gabapentinoids	AUSTRALIA	65724733	23932.5	Gabapentinoids	Australia and New Zealand	75.1884	75.1702	75.2065	0.95	HIC
	2015	Gabapentinoids	AUSTRIA	14686590	8678.67	Gabapentinoids	Western Europe	46.3316	46.3079	46.3553	0.95	HIC
	2015	Gabapentinoids	BELARUS	210012	9439.42	Gabapentinoids	Eastern Europe	0.609128	0.606523	0.611733	0.95	UMIC
	2015	Gabapentinoids	BELGIUM	14274825	11287.9	Gabapentinoids	Western Europe	34.6231	34.6052	34.6411	0.95	HIC
	2015	Gabapentinoids	BOSNIA AND HERZEGOVINA	273810	3429.36	Gabapentinoids	Southern Europe	2.18598	2.17779	2.19417	0.95	UMIC
	2015	Gabapentinoids	BRAZIL	27412782	204472	Gabapentinoids	Central and South America and the Caribbean	3.67054	3.66916	3.67191	0.95	UMIC
	2015	Gabapentinoids	BULGARIA	1806009	7199.74	Gabapentinoids	Eastern Europe	6.86773	6.85771	6.87774	0.95	UMIC
	2015	Gabapentinoids	CANADA	118214773	36026.7	Gabapentinoids	Northern America	89.8375	89.8213	89.8536	0.95	HIC
	2015	Gabapentinoids	CHILE	4575153	17969.4	Gabapentinoids	Central and South America and the Caribbean	6.9708	6.96442	6.97719	0.95	HIC
	2015	Gabapentinoids	CHINA	12128152	1.40685e+06	Gabapentinoids	Eastern Asia	0.236025	0.235892	0.236157	0.95	UMIC
	2015	Gabapentinoids	COLOMBIA	2863941	47520.7	Gabapentinoids	Central and South America and the Caribbean	1.65003	1.64812	1.65194	0.95	UMIC
	2015	Gabapentinoids	CROATIA	1113209	4232.87	Gabapentinoids	Southern Europe	7.20031	7.18693	7.21368	0.95	HIC
	2015	Gabapentinoids	CZECH REPUBLIC	15060965	10601.4	Gabapentinoids	Eastern Europe	38.8955	38.8759	38.9152	0.95	HIC
	2015	Gabapentinoids	ECUADOR	2854351	16212	Gabapentinoids	Central and South America and the Caribbean	4.82037	4.81477	4.82596	0.95	UMIC
	2015	Gabapentinoids	EGYPT	32060050	92442.5	Gabapentinoids	Northern Africa	9.49515	9.49187	9.49844	0.95	LMIC
	2015	Gabapentinoids	ESTONIA	653813	1315.33	Gabapentinoids	Northern Europe	13.6091	13.5761	13.6421	0.95	HIC
	2015	Gabapentinoids	FINLAND	13282199	5481.13	Gabapentinoids	Northern Europe	66.3452	66.3096	66.3809	0.95	HIC
	2015	Gabapentinoids	FRANCE	129921770	64453.2	Gabapentinoids	Western Europe	55.1883	55.1788	55.1978	0.95	HIC
	2015	Gabapentinoids	GERMANY	148241830	81787.4	Gabapentinoids	Western Europe	49.6243	49.6163	49.6323	0.95	HIC
	2015	Gabapentinoids	GREECE	13199886	10659.7	Gabapentinoids	Southern Europe	33.9026	33.8843	33.9209	0.95	HIC
	2015	Gabapentinoids	HUNGARY	6328422	9777.92	Gabapentinoids	Eastern Europe	17.7198	17.706	17.7336	0.95	HIC
	2015	Gabapentinoids	INDIA	48067085	1.31015e+06	Gabapentinoids	Southern Asia	1.00447	1.00418	1.00475	0.95	LMIC
	2015	Gabapentinoids	IRELAND	15827829	4652.42	Gabapentinoids	Northern Europe	93.1434	93.0975	93.1893	0.95	HIC
	2015	Gabapentinoids	ITALY	56628207	60578.5	Gabapentinoids	Southern Europe	25.5932	25.5865	25.5998	0.95	HIC
	2015	Gabapentinoids	JAPAN	147349738	127985	Gabapentinoids	Eastern Asia	31.521	31.5159	31.5261	0.95	HIC
	2015	Gabapentinoids	JORDAN	1961601	9266.57	Gabapentinoids	Western Asia	5.79564	5.78753	5.80375	0.95	UMIC
	2015	Gabapentinoids	KAZAKHSTAN	578734	17572	Gabapentinoids	Central Asia	0.901711	0.899388	0.904034	0.95	UMIC
	2015	Gabapentinoids	KUWAIT	1097304	3835.59	Gabapentinoids	Western Asia	7.83258	7.81792	7.84723	0.95	HIC
	2015	Gabapentinoids	LATVIA	1225956	1997.67	Gabapentinoids	Northern Europe	16.802	16.7722	16.8317	0.95	HIC
	2015	Gabapentinoids	LEBANON	2501712	6532.68	Gabapentinoids	Western Asia	10.4847	10.4717	10.4977	0.95	UMIC
	2015	Gabapentinoids	LITHUANIA	1374299	2931.87	Gabapentinoids	Northern Europe	12.8335	12.8121	12.855	0.95	HIC
	2015	Gabapentinoids	LUXEMBOURG	866345	566.741	Gabapentinoids	Western Europe	41.852	41.7639	41.9401	0.95	HIC
	2015	Gabapentinoids	MEXICO	13342465	121858	Gabapentinoids	Central and South America and the Caribbean	2.99772	2.99611	2.99933	0.95	UMIC
	2015	Gabapentinoids	MOROCCO	1308335	34663.6	Gabapentinoids	Northern Africa	1.03337	1.0316	1.03514	0.95	LMIC
	2015	Gabapentinoids	NETHERLANDS	22004372	16938.5	Gabapentinoids	Western Europe	35.5667	35.5519	35.5816	0.95	HIC
	2015	Gabapentinoids	NEW ZEALAND	4971085	4614.53	Gabapentinoids	Australia and New Zealand	29.494	29.4681	29.5199	0.95	HIC
	2015	Gabapentinoids	NORWAY	10788672	5199.83	Gabapentinoids	Northern Europe	56.8053	56.7714	56.8392	0.95	HIC
	2015	Gabapentinoids	PAKISTAN	20518424	199427	Gabapentinoids	Southern Asia	2.81689	2.81567	2.81811	0.95	LMIC
	2015	Gabapentinoids	PERU	2218641	30470.7	Gabapentinoids	Central and South America and the Caribbean	1.99349	1.99087	1.99611	0.95	UMIC
	2015	Gabapentinoids	PHILIPPINES	3938137	102113	Gabapentinoids	South-eastern Asia	1.05589	1.05485	1.05693	0.95	LMIC
	2015	Gabapentinoids	POLAND	6518190	38034.1	Gabapentinoids	Eastern Europe	4.69206	4.68846	4.69567	0.95	HIC
	2015	Gabapentinoids	PORTUGAL	19192726	10368.3	Gabapentinoids	Southern Europe	50.68	50.6574	50.7027	0.95	HIC
	2015	Gabapentinoids	PUERTO RICO	16034583	3381.51	Gabapentinoids	Central and South America and the Caribbean	129.824	129.761	129.888	0.95	HIC
	2015	Gabapentinoids	ROMANIA	8177594	19925.2	Gabapentinoids	Eastern Europe	11.2366	11.2288	11.2443	0.95	UMIC
	2015	Gabapentinoids	RUSSIA	44553810	144985	Gabapentinoids	Eastern Europe	8.4134	8.41093	8.41587	0.95	UMIC
	2015	Gabapentinoids	SAUDI ARABIA	14272098	31717.7	Gabapentinoids	Western Asia	12.3196	12.3132	12.326	0.95	HIC
	2015	Gabapentinoids	SERBIA	2534703	8876.78	Gabapentinoids	Southern Europe	7.81775	7.80812	7.82737	0.95	UMIC
	2015	Gabapentinoids	SLOVAKIA	8173598	5435.61	Gabapentinoids	Eastern Europe	41.1694	41.1412	41.1976	0.95	HIC
	2015	Gabapentinoids	SLOVENIA	2467814	2071.2	Gabapentinoids	Southern Europe	32.6212	32.5805	32.6619	0.95	HIC
	2015	Gabapentinoids	SOUTH AFRICA	5885481	55386.4	Gabapentinoids	Southern Africa	2.9093	2.90695	2.91165	0.95	UMIC
	2015	Gabapentinoids	SOUTH KOREA	40485808	50823.1	Gabapentinoids	Eastern Asia	21.8098	21.8031	21.8165	0.95	HIC
	2015	Gabapentinoids	SPAIN	110152801	46671.9	Gabapentinoids	Southern Europe	64.6174	64.6054	64.6295	0.95	HIC
	2015	Gabapentinoids	SWEDEN	21470177	9764.95	Gabapentinoids	Northern Europe	60.1971	60.1716	60.2225	0.95	HIC
	2015	Gabapentinoids	SWITZERLAND	11286309	8296.77	Gabapentinoids	Western Europe	37.2437	37.2219	37.2654	0.95	HIC
	2015	Gabapentinoids	TAIWAN	3526657	23557.5	Gabapentinoids	Eastern Asia	4.09868	4.0944	4.10296	0.95	HIC
	2015	Gabapentinoids	THAILAND	16785250	68714.5	Gabapentinoids	South-eastern Asia	6.68789	6.68469	6.69109	0.95	UMIC
	2015	Gabapentinoids	TUNISIA	2311352	11180	Gabapentinoids	Northern Africa	5.66025	5.65296	5.66755	0.95	LMIC
	2015	Gabapentinoids	TÜRKIYE	134544234	78529.4	Gabapentinoids	Western Asia	46.9075	46.8996	46.9155	0.95	UMIC
	2015	Gabapentinoids	UNITED ARAB EMIRATES	3703743	9262.9	Gabapentinoids	Western Asia	10.9472	10.9361	10.9584	0.95	HIC
	2015	Gabapentinoids	UNITED KINGDOM	264720136	65860.1	Gabapentinoids	Northern Europe	110.046	110.033	110.059	0.95	HIC
	2015	Gabapentinoids	UNITED STATES	1363626102	320878	Gabapentinoids	Northern America	116.35	116.343	116.356	0.95	HIC
	2015	Gabapentinoids	URUGUAY	1856552	3412.01	Gabapentinoids	Central and South America and the Caribbean	14.8973	14.8758	14.9187	0.95	HIC
	2015	Gabapentinoids	VENEZUELA	11956030	30081.8	Gabapentinoids	Central and South America and the Caribbean	10.8816	10.8754	10.8878	0.95	UMIC
	2016	Gabapentinoids	ALGERIA	21721697	40551.4	Gabapentinoids	Northern Africa	14.6655	14.6594	14.6717	0.95	UMIC
	2016	Gabapentinoids	ARGENTINA	20183936	43508.5	Gabapentinoids	Central and South America and the Caribbean	12.7011	12.6956	12.7067	0.95	UMIC
	2016	Gabapentinoids	AUSTRALIA	76560021	24262.7	Gabapentinoids	Australia and New Zealand	86.3918	86.3724	86.4111	0.95	HIC
	2016	Gabapentinoids	AUSTRIA	17750660	8747.31	Gabapentinoids	Western Europe	55.5584	55.5326	55.5843	0.95	HIC
	2016	Gabapentinoids	BELARUS	256961	9445.64	Gabapentinoids	Eastern Europe	0.74481	0.741931	0.74769	0.95	UMIC
	2016	Gabapentinoids	BELGIUM	19336100	11354.4	Gabapentinoids	Western Europe	46.6245	46.6037	46.6453	0.95	HIC
	2016	Gabapentinoids	BOSNIA AND HERZEGOVINA	372954	3386.26	Gabapentinoids	Southern Europe	3.0154	3.00572	3.02507	0.95	UMIC
	2016	Gabapentinoids	BRAZIL	33136763	206163	Gabapentinoids	Central and South America and the Caribbean	4.40057	4.39907	4.40207	0.95	UMIC
	2016	Gabapentinoids	BULGARIA	2557846	7151.95	Gabapentinoids	Eastern Europe	9.79174	9.77974	9.80374	0.95	UMIC
	2016	Gabapentinoids	CANADA	132827612	36382.9	Gabapentinoids	Northern America	99.954	99.937	99.971	0.95	HIC
	2016	Gabapentinoids	CHILE	5258840	18209.1	Gabapentinoids	Central and South America and the Caribbean	7.907	7.90025	7.91376	0.95	HIC
	2016	Gabapentinoids	CHINA	14773222	1.41405e+06	Gabapentinoids	Eastern Asia	0.286036	0.28589	0.286182	0.95	UMIC
	2016	Gabapentinoids	COLOMBIA	2933221	48175	Gabapentinoids	Central and South America and the Caribbean	1.66699	1.66508	1.6689	0.95	UMIC
	2016	Gabapentinoids	CROATIA	1664261	4208.61	Gabapentinoids	Southern Europe	10.8266	10.8102	10.8431	0.95	HIC
	2016	Gabapentinoids	CZECH REPUBLIC	19146811	10618.9	Gabapentinoids	Eastern Europe	49.366	49.3439	49.3881	0.95	HIC
	2016	Gabapentinoids	ECUADOR	2999825	16491.1	Gabapentinoids	Central and South America and the Caribbean	4.9803	4.97467	4.98594	0.95	UMIC
	2016	Gabapentinoids	EGYPT	46261941	94447.1	Gabapentinoids	Northern Africa	13.4105	13.4066	13.4144	0.95	LMIC
	2016	Gabapentinoids	ESTONIA	840177	1316.51	Gabapentinoids	Northern Europe	17.4726	17.4352	17.51	0.95	HIC
	2016	Gabapentinoids	FINLAND	14344136	5497.71	Gabapentinoids	Northern Europe	71.4335	71.3965	71.4705	0.95	HIC
	2016	Gabapentinoids	FRANCE	133456546	64667.6	Gabapentinoids	Western Europe	56.5019	56.4923	56.5115	0.95	HIC
	2016	Gabapentinoids	GERMANY	158242935	82193.8	Gabapentinoids	Western Europe	52.7103	52.7021	52.7185	0.95	HIC
	2016	Gabapentinoids	GREECE	15252145	10615.2	Gabapentinoids	Southern Europe	39.3381	39.3183	39.3578	0.95	HIC
	2016	Gabapentinoids	HUNGARY	6771636	9752.97	Gabapentinoids	Eastern Europe	19.0093	18.995	19.0236	0.95	HIC
	2016	Gabapentinoids	INDIA	50206201	1.32452e+06	Gabapentinoids	Southern Asia	1.03779	1.0375	1.03808	0.95	LMIC
	2016	Gabapentinoids	IRELAND	17196388	4695.79	Gabapentinoids	Northern Europe	100.262	100.215	100.31	0.95	HIC
	2016	Gabapentinoids	ITALY	57893045	60663.1	Gabapentinoids	Southern Europe	26.1283	26.1216	26.1351	0.95	HIC
	2016	Gabapentinoids	JAPAN	161427980	127763	Gabapentinoids	Eastern Asia	34.5926	34.5872	34.5979	0.95	HIC
	2016	Gabapentinoids	JORDAN	3140454	9554.29	Gabapentinoids	Western Asia	8.9992	8.98925	9.00915	0.95	UMIC
	2016	Gabapentinoids	KAZAKHSTAN	473248	17830.9	Gabapentinoids	Central Asia	0.72665	0.72458	0.72872	0.95	UMIC
	2016	Gabapentinoids	KUWAIT	1898030	3956.86	Gabapentinoids	Western Asia	13.1329	13.1143	13.1516	0.95	HIC
	2016	Gabapentinoids	LATVIA	1335966	1974.27	Gabapentinoids	Northern Europe	18.5268	18.4954	18.5582	0.95	HIC
	2016	Gabapentinoids	LEBANON	3243085	6714.28	Gabapentinoids	Western Asia	13.2242	13.2098	13.2386	0.95	UMIC
	2016	Gabapentinoids	LITHUANIA	1740353	2889.55	Gabapentinoids	Northern Europe	16.4898	16.4653	16.5143	0.95	HIC
	2016	Gabapentinoids	LUXEMBOURG	915449	579.266	Gabapentinoids	Western Europe	43.2679	43.1793	43.3565	0.95	HIC
	2016	Gabapentinoids	MEXICO	14680207	123333	Gabapentinoids	Central and South America and the Caribbean	3.25883	3.25716	3.26049	0.95	UMIC
	2016	Gabapentinoids	MOROCCO	1450351	35126.3	Gabapentinoids	Northern Africa	1.13045	1.12861	1.13229	0.95	LMIC
	2016	Gabapentinoids	NETHERLANDS	23365325	16981.3	Gabapentinoids	Western Europe	37.6713	37.6561	37.6866	0.95	HIC
	2016	Gabapentinoids	NEW ZEALAND	5892613	4659.27	Gabapentinoids	Australia and New Zealand	34.6258	34.5979	34.6538	0.95	HIC
	2016	Gabapentinoids	NORWAY	11284563	5250.95	Gabapentinoids	Northern Europe	58.8378	58.8035	58.8722	0.95	HIC
	2016	Gabapentinoids	PAKISTAN	23323325	203631	Gabapentinoids	Southern Asia	3.13585	3.13458	3.13712	0.95	LMIC
	2016	Gabapentinoids	PERU	2407174	30926	Gabapentinoids	Central and South America and the Caribbean	2.13105	2.12835	2.13374	0.95	UMIC
	2016	Gabapentinoids	PHILIPPINES	4566343	103664	Gabapentinoids	South-eastern Asia	1.20601	1.2049	1.20712	0.95	LMIC
	2016	Gabapentinoids	POLAND	10818500	37989.2	Gabapentinoids	Eastern Europe	7.7968	7.79216	7.80145	0.95	HIC
	2016	Gabapentinoids	PORTUGAL	18559454	10325.5	Gabapentinoids	Southern Europe	49.211	49.1886	49.2334	0.95	HIC
	2016	Gabapentinoids	PUERTO RICO	17249696	3283.12	Gabapentinoids	Central and South America and the Caribbean	143.848	143.78	143.916	0.95	HIC
	2016	Gabapentinoids	ROMANIA	9402980	19796.3	Gabapentinoids	Eastern Europe	13.0044	12.9961	13.0128	0.95	UMIC
	2016	Gabapentinoids	RUSSIA	14739575	145275	Gabapentinoids	Eastern Europe	2.77781	2.77639	2.77923	0.95	UMIC
	2016	Gabapentinoids	SAUDI ARABIA	15458399	32443.4	Gabapentinoids	Western Asia	13.0451	13.0386	13.0516	0.95	HIC
	2016	Gabapentinoids	SERBIA	3626757	8853.96	Gabapentinoids	Southern Europe	11.2148	11.2032	11.2263	0.95	UMIC
	2016	Gabapentinoids	SLOVAKIA	10076167	5442	Gabapentinoids	Eastern Europe	50.6928	50.6615	50.7241	0.95	HIC
	2016	Gabapentinoids	SLOVENIA	2753274	2074.2	Gabapentinoids	Southern Europe	36.3419	36.299	36.3848	0.95	HIC
	2016	Gabapentinoids	SOUTH AFRICA	6647684	56207.6	Gabapentinoids	Southern Africa	3.23806	3.2356	3.24052	0.95	UMIC
	2016	Gabapentinoids	SOUTH KOREA	45388393	50983.4	Gabapentinoids	Eastern Asia	24.3739	24.3668	24.381	0.95	HIC
	2016	Gabapentinoids	SPAIN	116250668	46634.1	Gabapentinoids	Southern Europe	68.2498	68.2374	68.2622	0.95	HIC
	2016	Gabapentinoids	SWEDEN	23984433	9836	Gabapentinoids	Northern Europe	66.7607	66.7339	66.7874	0.95	HIC
	2016	Gabapentinoids	SWITZERLAND	12126438	8379.92	Gabapentinoids	Western Europe	39.619	39.5967	39.6413	0.95	HIC
	2016	Gabapentinoids	TAIWAN	4224566	23618.2	Gabapentinoids	Eastern Asia	4.89717	4.8925	4.90184	0.95	HIC
	2016	Gabapentinoids	THAILAND	17727165	68971.3	Gabapentinoids	South-eastern Asia	7.03689	7.03361	7.04016	0.95	UMIC
	2016	Gabapentinoids	TUNISIA	2576902	11303.9	Gabapentinoids	Northern Africa	6.24134	6.23372	6.24896	0.95	LMIC
	2016	Gabapentinoids	TÜRKIYE	146466923	79827.9	Gabapentinoids	Western Asia	50.2337	50.2255	50.2418	0.95	UMIC
	2016	Gabapentinoids	UNITED ARAB EMIRATES	2654113	9360.98	Gabapentinoids	Western Asia	7.76262	7.75328	7.77195	0.95	HIC
	2016	Gabapentinoids	UNITED KINGDOM	303986536	66297.9	Gabapentinoids	Northern Europe	125.535	125.521	125.549	0.95	HIC
	2016	Gabapentinoids	UNITED STATES	1507099044	323016	Gabapentinoids	Northern America	127.74	127.734	127.747	0.95	HIC
	2016	Gabapentinoids	URUGUAY	1944765	3424.14	Gabapentinoids	Central and South America and the Caribbean	15.5498	15.528	15.5717	0.95	HIC
	2016	Gabapentinoids	VENEZUELA	6591947	29851.2	Gabapentinoids	Central and South America and the Caribbean	6.0459	6.04128	6.05052	0.95	UMIC
	2017	Gabapentinoids	ALGERIA	46085622	41389.2	Gabapentinoids	Northern Africa	30.4852	30.4764	30.494	0.95	UMIC
	2017	Gabapentinoids	ARGENTINA	21402489	43937.1	Gabapentinoids	Central and South America and the Caribbean	13.3365	13.3309	13.3422	0.95	UMIC
	2017	Gabapentinoids	AUSTRALIA	83509503	24584.6	Gabapentinoids	Australia and New Zealand	92.9998	92.9799	93.0198	0.95	HIC
	2017	Gabapentinoids	AUSTRIA	18495664	8819.9	Gabapentinoids	Western Europe	57.4138	57.3876	57.4399	0.95	HIC
	2017	Gabapentinoids	BELARUS	425914	9450.23	Gabapentinoids	Eastern Europe	1.23393	1.23022	1.23763	0.95	UMIC
	2017	Gabapentinoids	BELGIUM	21879177	11419.8	Gabapentinoids	Western Europe	52.4547	52.4327	52.4766	0.95	HIC
	2017	Gabapentinoids	BOSNIA AND HERZEGOVINA	459843	3351.53	Gabapentinoids	Southern Europe	3.75643	3.74558	3.76729	0.95	UMIC
	2017	Gabapentinoids	BRAZIL	39144290	207834	Gabapentinoids	Central and South America and the Caribbean	5.15658	5.15497	5.1582	0.95	UMIC
	2017	Gabapentinoids	BULGARIA	3159426	7102.45	Gabapentinoids	Eastern Europe	12.1789	12.1655	12.1924	0.95	UMIC
	2017	Gabapentinoids	CANADA	144808355	36732.1	Gabapentinoids	Northern America	107.934	107.916	107.951	0.95	HIC
	2017	Gabapentinoids	CHILE	5933248	18470.4	Gabapentinoids	Central and South America and the Caribbean	8.79478	8.78771	8.80186	0.95	HIC
	2017	Gabapentinoids	CHINA	18598634	1.42102e+06	Gabapentinoids	Eastern Asia	0.358336	0.358173	0.358499	0.95	UMIC
	2017	Gabapentinoids	COLOMBIA	3087789	48909.8	Gabapentinoids	Central and South America and the Caribbean	1.72847	1.72654	1.73039	0.95	UMIC
	2017	Gabapentinoids	CROATIA	1886199	4182.85	Gabapentinoids	Southern Europe	12.346	12.3284	12.3636	0.95	HIC
	2017	Gabapentinoids	CZECH REPUBLIC	21817697	10641	Gabapentinoids	Eastern Europe	56.1352	56.1116	56.1587	0.95	HIC
	2017	Gabapentinoids	ECUADOR	3231923	16785.4	Gabapentinoids	Central and South America and the Caribbean	5.27157	5.26583	5.27732	0.95	UMIC
	2017	Gabapentinoids	EGYPT	72434894	96442.6	Gabapentinoids	Northern Africa	20.5631	20.5584	20.5678	0.95	LMIC
	2017	Gabapentinoids	ESTONIA	1095209	1319.39	Gabapentinoids	Northern Europe	22.7266	22.684	22.7691	0.95	HIC
	2017	Gabapentinoids	FINLAND	15597908	5511.37	Gabapentinoids	Northern Europe	77.4848	77.4463	77.5232	0.95	HIC
	2017	Gabapentinoids	FRANCE	136486999	64842.5	Gabapentinoids	Western Europe	57.629	57.6194	57.6387	0.95	HIC
	2017	Gabapentinoids	GERMANY	162962159	82658.4	Gabapentinoids	Western Europe	53.9771	53.9688	53.9854	0.95	HIC
	2017	Gabapentinoids	GREECE	16502736	10569.4	Gabapentinoids	Southern Europe	42.7478	42.7271	42.7684	0.95	HIC
	2017	Gabapentinoids	HUNGARY	7178157	9729.82	Gabapentinoids	Eastern Europe	20.1984	20.1837	20.2132	0.95	HIC
	2017	Gabapentinoids	INDIA	53303292	1.33868e+06	Gabapentinoids	Southern Asia	1.09015	1.08986	1.09045	0.95	LMIC
	2017	Gabapentinoids	IRELAND	17630651	4753.28	Gabapentinoids	Northern Europe	101.551	101.504	101.599	0.95	HIC
	2017	Gabapentinoids	ITALY	62781470	60673.7	Gabapentinoids	Southern Europe	28.3296	28.3226	28.3366	0.95	HIC
	2017	Gabapentinoids	JAPAN	177713702	127503	Gabapentinoids	Eastern Asia	38.1603	38.1546	38.1659	0.95	HIC
	2017	Gabapentinoids	JORDAN	4038868	9785.84	Gabapentinoids	Western Asia	11.2998	11.2888	11.3108	0.95	UMIC
	2017	Gabapentinoids	KAZAKHSTAN	588915	18080	Gabapentinoids	Central Asia	0.891792	0.889514	0.894069	0.95	UMIC
	2017	Gabapentinoids	KUWAIT	3878702	4056.1	Gabapentinoids	Western Asia	26.1811	26.155	26.2071	0.95	HIC
	2017	Gabapentinoids	LATVIA	1567070	1951.1	Gabapentinoids	Northern Europe	21.9897	21.9553	22.0241	0.95	HIC
	2017	Gabapentinoids	LEBANON	3696562	6819.37	Gabapentinoids	Western Asia	14.841	14.8259	14.8561	0.95	UMIC
	2017	Gabapentinoids	LITHUANIA	1770974	2845.42	Gabapentinoids	Northern Europe	17.0402	17.0151	17.0653	0.95	HIC
	2017	Gabapentinoids	LUXEMBOURG	959962	591.914	Gabapentinoids	Western Europe	44.4023	44.3135	44.4911	0.95	HIC
	2017	Gabapentinoids	MEXICO	17303651	124777	Gabapentinoids	Central and South America and the Caribbean	3.79675	3.79496	3.79854	0.95	UMIC
	2017	Gabapentinoids	MOROCCO	1901253	35581.3	Gabapentinoids	Northern Africa	1.46295	1.46087	1.46503	0.95	LMIC
	2017	Gabapentinoids	NETHERLANDS	24159148	17021.3	Gabapentinoids	Western Europe	38.8595	38.844	38.875	0.95	HIC
	2017	Gabapentinoids	NEW ZEALAND	6660790	4702.03	Gabapentinoids	Australia and New Zealand	38.7838	38.7543	38.8132	0.95	HIC
	2017	Gabapentinoids	NORWAY	12235780	5296.32	Gabapentinoids	Northern Europe	63.2509	63.2155	63.2864	0.95	HIC
	2017	Gabapentinoids	PAKISTAN	25845255	207906	Gabapentinoids	Southern Asia	3.40348	3.40217	3.40479	0.95	LMIC
	2017	Gabapentinoids	PERU	2568901	31444.3	Gabapentinoids	Central and South America and the Caribbean	2.23674	2.234	2.23947	0.95	UMIC
	2017	Gabapentinoids	PHILIPPINES	5018223	105173	Gabapentinoids	South-eastern Asia	1.30634	1.3052	1.30748	0.95	LMIC
	2017	Gabapentinoids	POLAND	16665227	37953.2	Gabapentinoids	Eastern Europe	12.0219	12.0161	12.0277	0.95	HIC
	2017	Gabapentinoids	PORTUGAL	18729573	10288.5	Gabapentinoids	Southern Europe	49.8407	49.8182	49.8633	0.95	HIC
	2017	Gabapentinoids	PUERTO RICO	18488760	3163.68	Gabapentinoids	Central and South America and the Caribbean	160.002	159.929	160.075	0.95	HIC
	2017	Gabapentinoids	ROMANIA	11052117	19654	Gabapentinoids	Eastern Europe	15.3959	15.3868	15.405	0.95	UMIC
	2017	Gabapentinoids	RUSSIA	20245507	145530	Gabapentinoids	Eastern Europe	3.80878	3.80712	3.81044	0.95	UMIC
	2017	Gabapentinoids	SAUDI ARABIA	22652660	33101.2	Gabapentinoids	Western Asia	18.7364	18.7287	18.7441	0.95	HIC
	2017	Gabapentinoids	SERBIA	4769383	8829.62	Gabapentinoids	Southern Europe	14.7887	14.7754	14.802	0.95	UMIC
	2017	Gabapentinoids	SLOVAKIA	9423266	5447.9	Gabapentinoids	Eastern Europe	47.3567	47.3265	47.387	0.95	HIC
	2017	Gabapentinoids	SLOVENIA	2905950	2076.39	Gabapentinoids	Southern Europe	38.3167	38.2726	38.3607	0.95	HIC
	2017	Gabapentinoids	SOUTH AFRICA	6975562	57009.8	Gabapentinoids	Southern Africa	3.34996	3.34748	3.35245	0.95	UMIC
	2017	Gabapentinoids	SOUTH KOREA	51531453	51096.4	Gabapentinoids	Eastern Asia	27.6116	27.6041	27.6192	0.95	HIC
	2017	Gabapentinoids	SPAIN	121031555	46647.4	Gabapentinoids	Southern Europe	71.0364	71.0237	71.049	0.95	HIC
	2017	Gabapentinoids	SWEDEN	25932552	9904.9	Gabapentinoids	Northern Europe	71.6812	71.6536	71.7088	0.95	HIC
	2017	Gabapentinoids	SWITZERLAND	12556285	8455.8	Gabapentinoids	Western Europe	40.6552	40.6327	40.6777	0.95	HIC
	2017	Gabapentinoids	TAIWAN	4710162	23674.5	Gabapentinoids	Eastern Asia	5.44708	5.44216	5.452	0.95	HIC
	2017	Gabapentinoids	THAILAND	20459134	69209.8	Gabapentinoids	South-eastern Asia	8.09337	8.08986	8.09688	0.95	UMIC
	2017	Gabapentinoids	TUNISIA	3506416	11433.4	Gabapentinoids	Northern Africa	8.39646	8.38767	8.40525	0.95	LMIC
	2017	Gabapentinoids	TÜRKIYE	172724293	81116.5	Gabapentinoids	Western Asia	58.2981	58.2894	58.3068	0.95	UMIC
	2017	Gabapentinoids	UNITED ARAB EMIRATES	2349422	9487.21	Gabapentinoids	Western Asia	6.78004	6.77137	6.78871	0.95	HIC
	2017	Gabapentinoids	UNITED KINGDOM	330395443	66727.5	Gabapentinoids	Northern Europe	135.562	135.548	135.577	0.95	HIC
	2017	Gabapentinoids	UNITED STATES	1656045357	325085	Gabapentinoids	Northern America	139.471	139.465	139.478	0.95	HIC
	2017	Gabapentinoids	URUGUAY	2148023	3436.64	Gabapentinoids	Central and South America and the Caribbean	17.1125	17.0896	17.1354	0.95	HIC
	2017	Gabapentinoids	VENEZUELA	4962154	29402.5	Gabapentinoids	Central and South America and the Caribbean	4.62058	4.61651	4.62464	0.95	UMIC
	2018	Gabapentinoids	ALGERIA	45400539	42228.4	Gabapentinoids	Northern Africa	29.4351	29.4266	29.4437	0.95	UMIC
	2018	Gabapentinoids	ARGENTINA	22524634	44361.2	Gabapentinoids	Central and South America and the Caribbean	13.9016	13.8959	13.9073	0.95	UMIC
	2018	Gabapentinoids	AUSTRALIA	85833612	24898.2	Gabapentinoids	Australia and New Zealand	94.3844	94.3644	94.4043	0.95	HIC
	2018	Gabapentinoids	AUSTRIA	19649289	8891.38	Gabapentinoids	Western Europe	60.5044	60.4777	60.5312	0.95	HIC
	2018	Gabapentinoids	BELARUS	644907	9452.61	Gabapentinoids	Eastern Europe	1.86791	1.86335	1.87246	0.95	UMIC
	2018	Gabapentinoids	BELGIUM	23595985	11482.2	Gabapentinoids	Western Europe	56.2631	56.2404	56.2858	0.95	HIC
	2018	Gabapentinoids	BOSNIA AND HERZEGOVINA	647434	3323.93	Gabapentinoids	Southern Europe	5.33278	5.31979	5.34577	0.95	UMIC
	2018	Gabapentinoids	BRAZIL	48336557	209469	Gabapentinoids	Central and South America and the Caribbean	6.31779	6.31601	6.31957	0.95	UMIC
	2018	Gabapentinoids	BULGARIA	3546830	7051.61	Gabapentinoids	Eastern Europe	13.7709	13.7566	13.7852	0.95	UMIC
	2018	Gabapentinoids	CANADA	147538922	37074.6	Gabapentinoids	Northern America	108.953	108.936	108.971	0.95	HIC
	2018	Gabapentinoids	CHILE	6348532	18729.2	Gabapentinoids	Central and South America and the Caribbean	9.28036	9.27314	9.28758	0.95	HIC
	2018	Gabapentinoids	CHINA	22826526	1.42765e+06	Gabapentinoids	Eastern Asia	0.437752	0.437573	0.437932	0.95	UMIC
	2018	Gabapentinoids	COLOMBIA	3546701	49661.1	Gabapentinoids	Central and South America and the Caribbean	1.95532	1.95329	1.95736	0.95	UMIC
	2018	Gabapentinoids	CROATIA	2097387	4156.41	Gabapentinoids	Southern Europe	13.8156	13.7969	13.8343	0.95	HIC
	2018	Gabapentinoids	CZECH REPUBLIC	23586684	10665.7	Gabapentinoids	Eastern Europe	60.5464	60.5219	60.5708	0.95	HIC
	2018	Gabapentinoids	ECUADOR	3416462	17084.4	Gabapentinoids	Central and South America and the Caribbean	5.47504	5.46924	5.48085	0.95	UMIC
	2018	Gabapentinoids	EGYPT	141438954	98423.6	Gabapentinoids	Northern Africa	39.3441	39.3376	39.3506	0.95	LMIC
	2018	Gabapentinoids	ESTONIA	1449604	1322.91	Gabapentinoids	Northern Europe	30.0005	29.9516	30.0493	0.95	HIC
	2018	Gabapentinoids	FINLAND	16706963	5522.59	Gabapentinoids	Northern Europe	82.8257	82.7859	82.8654	0.95	HIC
	2018	Gabapentinoids	FRANCE	142850689	64990.5	Gabapentinoids	Western Europe	60.1786	60.1687	60.1885	0.95	HIC
	2018	Gabapentinoids	GERMANY	171954041	83124.4	Gabapentinoids	Western Europe	56.6361	56.6277	56.6446	0.95	HIC
	2018	Gabapentinoids	GREECE	17809566	10522.2	Gabapentinoids	Southern Europe	46.3399	46.3183	46.3614	0.95	HIC
	2018	Gabapentinoids	HUNGARY	7625645	9707.5	Gabapentinoids	Eastern Europe	21.507	21.4917	21.5222	0.95	HIC
	2018	Gabapentinoids	INDIA	57707312	1.35264e+06	Gabapentinoids	Southern Asia	1.16804	1.16774	1.16834	0.95	LMIC
	2018	Gabapentinoids	IRELAND	14993755	4818.69	Gabapentinoids	Northern Europe	85.1904	85.1473	85.2336	0.95	HIC
	2018	Gabapentinoids	ITALY	63814685	60627.3	Gabapentinoids	Southern Europe	28.8179	28.8108	28.825	0.95	HIC
	2018	Gabapentinoids	JAPAN	189030643	127202	Gabapentinoids	Eastern Asia	40.6862	40.6804	40.692	0.95	HIC
	2018	Gabapentinoids	JORDAN	2370511	9965.32	Gabapentinoids	Western Asia	6.51269	6.5044	6.52098	0.95	UMIC
	2018	Gabapentinoids	KAZAKHSTAN	700347	18319.6	Gabapentinoids	Central Asia	1.04666	1.04421	1.04911	0.95	UMIC
	2018	Gabapentinoids	KUWAIT	4873526	4137.31	Gabapentinoids	Western Asia	32.2504	32.2217	32.279	0.95	HIC
	2018	Gabapentinoids	LATVIA	1859146	1928.46	Gabapentinoids	Northern Europe	26.3944	26.3565	26.4324	0.95	HIC
	2018	Gabapentinoids	LEBANON	3930291	6859.41	Gabapentinoids	Western Asia	15.6873	15.6718	15.7028	0.95	UMIC
	2018	Gabapentinoids	LITHUANIA	2058446	2801.27	Gabapentinoids	Northern Europe	20.1184	20.091	20.1459	0.95	HIC
	2018	Gabapentinoids	LUXEMBOURG	976344	604.244	Gabapentinoids	Western Europe	44.2385	44.1507	44.3262	0.95	HIC
	2018	Gabapentinoids	MEXICO	19009468	126191	Gabapentinoids	Central and South America and the Caribbean	4.12432	4.12246	4.12617	0.95	UMIC
	2018	Gabapentinoids	MOROCCO	2646628	36029.1	Gabapentinoids	Northern Africa	2.01117	2.00875	2.0136	0.95	LMIC
	2018	Gabapentinoids	NETHERLANDS	25259313	17059.6	Gabapentinoids	Western Europe	40.5381	40.5223	40.5539	0.95	HIC
	2018	Gabapentinoids	NEW ZEALAND	8707385	4743.13	Gabapentinoids	Australia and New Zealand	50.2611	50.2278	50.2945	0.95	HIC
	2018	Gabapentinoids	NORWAY	12930393	5337.96	Gabapentinoids	Northern Europe	66.3203	66.2841	66.3564	0.95	HIC
	2018	Gabapentinoids	PAKISTAN	30890526	212228	Gabapentinoids	Southern Asia	3.98503	3.98363	3.98644	0.95	LMIC
	2018	Gabapentinoids	PERU	2993250	31989.3	Gabapentinoids	Central and South America and the Caribbean	2.56182	2.55892	2.56472	0.95	UMIC
	2018	Gabapentinoids	PHILIPPINES	6121920	106651	Gabapentinoids	South-eastern Asia	1.57156	1.57031	1.5728	0.95	LMIC
	2018	Gabapentinoids	POLAND	23264661	37921.6	Gabapentinoids	Eastern Europe	16.7965	16.7897	16.8034	0.95	HIC
	2018	Gabapentinoids	PORTUGAL	19300572	10256.2	Gabapentinoids	Southern Europe	51.5221	51.4991	51.5451	0.95	HIC
	2018	Gabapentinoids	PUERTO RICO	16790046	3039.6	Gabapentinoids	Central and South America and the Caribbean	151.233	151.16	151.305	0.95	HIC
	2018	Gabapentinoids	ROMANIA	11659549	19506.1	Gabapentinoids	Eastern Europe	16.3652	16.3558	16.3746	0.95	UMIC
	2018	Gabapentinoids	RUSSIA	26881196	145734	Gabapentinoids	Eastern Europe	5.05007	5.04816	5.05198	0.95	UMIC
	2018	Gabapentinoids	SAUDI ARABIA	13980050	33702.8	Gabapentinoids	Western Asia	11.3567	11.3508	11.3627	0.95	HIC
	2018	Gabapentinoids	SERBIA	6288516	8802.74	Gabapentinoids	Southern Europe	19.5587	19.5434	19.574	0.95	UMIC
	2018	Gabapentinoids	SLOVAKIA	10282338	5453.02	Gabapentinoids	Eastern Europe	51.6256	51.594	51.6571	0.95	HIC
	2018	Gabapentinoids	SLOVENIA	3035644	2077.84	Gabapentinoids	Southern Europe	39.999	39.954	40.044	0.95	HIC
	2018	Gabapentinoids	SOUTH AFRICA	7891323	57792.5	Gabapentinoids	Southern Africa	3.73842	3.73581	3.74103	0.95	UMIC
	2018	Gabapentinoids	SOUTH KOREA	57930467	51171.7	Gabapentinoids	Eastern Asia	30.9947	30.9867	31.0026	0.95	HIC
	2018	Gabapentinoids	SPAIN	124978824	46692.9	Gabapentinoids	Southern Europe	73.2817	73.2689	73.2946	0.95	HIC
	2018	Gabapentinoids	SWEDEN	27923082	9971.63	Gabapentinoids	Northern Europe	76.6667	76.6383	76.6952	0.95	HIC
	2018	Gabapentinoids	SWITZERLAND	13159521	8525.61	Gabapentinoids	Western Europe	42.2595	42.2367	42.2823	0.95	HIC
	2018	Gabapentinoids	TAIWAN	5558122	23726.5	Gabapentinoids	Eastern Asia	6.41364	6.40831	6.41898	0.95	HIC
	2018	Gabapentinoids	THAILAND	23803408	69428.5	Gabapentinoids	South-eastern Asia	9.38667	9.3829	9.39044	0.95	UMIC
	2018	Gabapentinoids	TUNISIA	8586916	11565.2	Gabapentinoids	Northern Africa	20.328	20.3144	20.3416	0.95	LMIC
	2018	Gabapentinoids	TÜRKIYE	183220368	82340.1	Gabapentinoids	Western Asia	60.9217	60.9129	60.9305	0.95	UMIC
	2018	Gabapentinoids	UNITED ARAB EMIRATES	2335631	9630.97	Gabapentinoids	Western Asia	6.63963	6.63112	6.64815	0.95	HIC
	2018	Gabapentinoids	UNITED KINGDOM	340579888	67141.7	Gabapentinoids	Northern Europe	138.879	138.864	138.894	0.95	HIC
	2018	Gabapentinoids	UNITED STATES	1697322668	327096	Gabapentinoids	Northern America	142.069	142.062	142.076	0.95	HIC
	2018	Gabapentinoids	URUGUAY	1940411	3449.29	Gabapentinoids	Central and South America and the Caribbean	15.4019	15.3802	15.4236	0.95	HIC
	2018	Gabapentinoids	VENEZUELA	4412700	28887.1	Gabapentinoids	Central and South America and the Caribbean	4.18225	4.17835	4.18615	0.95	UMIC

## Sheet: STable 4
STable 4
	Year	Drug	Country	DDD	Thousand Population	Class	Region	DDDPTPD	DDDPTPD - lower	DDDPTPD - upper
	2008	Gabapentinoids	ALGERIA	899628	34730.6	Gabapentinoids	Northern Africa	0.709186	0.707721	0.710652
	2009	Gabapentinoids	ALGERIA	3552523	35333.9	Gabapentinoids	Northern Africa	2.75268	2.74981	2.75554
	2010	Gabapentinoids	ALGERIA	4709378	35977.5	Gabapentinoids	Northern Africa	3.58379	3.58056	3.58703
	2011	Gabapentinoids	ALGERIA	6725605	36661.4	Gabapentinoids	Northern Africa	5.02264	5.01884	5.02643
	2012	Gabapentinoids	ALGERIA	7422027	37383.9	Gabapentinoids	Northern Africa	5.4356	5.43169	5.43951
	2013	Gabapentinoids	ALGERIA	8530438	38140.1	Gabapentinoids	Northern Africa	6.12349	6.11938	6.1276
	2014	Gabapentinoids	ALGERIA	12478171	38923.7	Gabapentinoids	Northern Africa	8.77701	8.77214	8.78188
	2015	Gabapentinoids	ALGERIA	15142029	39728	Gabapentinoids	Northern Africa	10.4351	10.4299	10.4404
	2016	Gabapentinoids	ALGERIA	21721697	40551.4	Gabapentinoids	Northern Africa	14.6655	14.6594	14.6717
	2017	Gabapentinoids	ALGERIA	46085622	41389.2	Gabapentinoids	Northern Africa	30.4852	30.4764	30.494
	2018	Gabapentinoids	ALGERIA	45400539	42228.4	Gabapentinoids	Northern Africa	29.4351	29.4266	29.4437
	2008	Gabapentinoids	ARGENTINA	3089171	40080.2	Gabapentinoids	Central and South America and the Caribbean	2.11019	2.10784	2.11255
	2009	Gabapentinoids	ARGENTINA	4310994	40482.8	Gabapentinoids	Central and South America and the Caribbean	2.91553	2.91277	2.91828
	2010	Gabapentinoids	ARGENTINA	6159724	40895.8	Gabapentinoids	Central and South America and the Caribbean	4.12375	4.1205	4.12701
	2011	Gabapentinoids	ARGENTINA	9411293	41320.5	Gabapentinoids	Central and South America and the Caribbean	6.23582	6.23184	6.2398
	2012	Gabapentinoids	ARGENTINA	12315589	41755.2	Gabapentinoids	Central and South America and the Caribbean	8.07522	8.07071	8.07973
	2013	Gabapentinoids	ARGENTINA	14880302	42196	Gabapentinoids	Central and South America and the Caribbean	9.65495	9.65004	9.65985
	2014	Gabapentinoids	ARGENTINA	16824148	42637.5	Gabapentinoids	Central and South America and the Caribbean	10.8032	10.798	10.8083
	2015	Gabapentinoids	ARGENTINA	19443996	43075.4	Gabapentinoids	Central and South America and the Caribbean	12.3585	12.353	12.364
	2016	Gabapentinoids	ARGENTINA	20183936	43508.5	Gabapentinoids	Central and South America and the Caribbean	12.7011	12.6956	12.7067
	2017	Gabapentinoids	ARGENTINA	21402489	43937.1	Gabapentinoids	Central and South America and the Caribbean	13.3365	13.3309	13.3422
	2018	Gabapentinoids	ARGENTINA	22524634	44361.2	Gabapentinoids	Central and South America and the Caribbean	13.9016	13.8959	13.9073
	2008	Gabapentinoids	AUSTRALIA	10023676	21332.3	Gabapentinoids	Australia and New Zealand	12.8647	12.8567	12.8727
	2009	Gabapentinoids	AUSTRALIA	11751775	21750.9	Gabapentinoids	Australia and New Zealand	14.7923	14.7839	14.8008
	2010	Gabapentinoids	AUSTRALIA	13673101	22154.7	Gabapentinoids	Australia and New Zealand	16.8971	16.8881	16.906
	2011	Gabapentinoids	AUSTRALIA	15715475	22538	Gabapentinoids	Australia and New Zealand	19.0907	19.0813	19.1001
	2012	Gabapentinoids	AUSTRALIA	17926916	22904	Gabapentinoids	Australia and New Zealand	21.4292	21.4192	21.4391
	2013	Gabapentinoids	AUSTRALIA	33186418	23254.9	Gabapentinoids	Australia and New Zealand	39.0711	39.0578	39.0844
	2014	Gabapentinoids	AUSTRALIA	52639337	23596.4	Gabapentinoids	Australia and New Zealand	61.0765	61.06	61.093
	2015	Gabapentinoids	AUSTRALIA	65724733	23932.5	Gabapentinoids	Australia and New Zealand	75.1884	75.1702	75.2065
	2016	Gabapentinoids	AUSTRALIA	76560021	24262.7	Gabapentinoids	Australia and New Zealand	86.3918	86.3724	86.4111
	2017	Gabapentinoids	AUSTRALIA	83509503	24584.6	Gabapentinoids	Australia and New Zealand	92.9998	92.9799	93.0198
	2018	Gabapentinoids	AUSTRALIA	85833612	24898.2	Gabapentinoids	Australia and New Zealand	94.3844	94.3644	94.4043
	2008	Gabapentinoids	AUSTRIA	6696164	8341.52	Gabapentinoids	Western Europe	21.9781	21.9615	21.9948
	2009	Gabapentinoids	AUSTRIA	7765289	8372.66	Gabapentinoids	Western Europe	25.3924	25.3746	25.4103
	2010	Gabapentinoids	AUSTRIA	9280089	8409.94	Gabapentinoids	Western Europe	30.2113	30.1918	30.2307
	2011	Gabapentinoids	AUSTRIA	10640112	8453.5	Gabapentinoids	Western Europe	34.4603	34.4396	34.481
	2012	Gabapentinoids	AUSTRIA	12077677	8502.23	Gabapentinoids	Western Europe	38.892	38.8701	38.9139
	2013	Gabapentinoids	AUSTRIA	13136499	8556.19	Gabapentinoids	Western Europe	42.0348	42.0121	42.0575
	2014	Gabapentinoids	AUSTRIA	14175057	8615.2	Gabapentinoids	Western Europe	45.0473	45.0239	45.0708
	2015	Gabapentinoids	AUSTRIA	14686590	8678.67	Gabapentinoids	Western Europe	46.3316	46.3079	46.3553
	2016	Gabapentinoids	AUSTRIA	17750660	8747.31	Gabapentinoids	Western Europe	55.5584	55.5326	55.5843
	2017	Gabapentinoids	AUSTRIA	18495664	8819.9	Gabapentinoids	Western Europe	57.4138	57.3876	57.4399
	2018	Gabapentinoids	AUSTRIA	19649289	8891.38	Gabapentinoids	Western Europe	60.5044	60.4777	60.5312
	2008	Gabapentinoids	BELARUS	19333	9452.85	Gabapentinoids	Eastern Europe	0.0559946	0.0552053	0.0567839
	2009	Gabapentinoids	BELARUS	48432	9433.16	Gabapentinoids	Eastern Europe	0.140568	0.139316	0.141819
	2010	Gabapentinoids	BELARUS	61800	9420.58	Gabapentinoids	Eastern Europe	0.179606	0.17819	0.181022
	2011	Gabapentinoids	BELARUS	64751	9415.32	Gabapentinoids	Eastern Europe	0.188287	0.186837	0.189738
	2012	Gabapentinoids	BELARUS	72006	9417.05	Gabapentinoids	Eastern Europe	0.209346	0.207817	0.210875
	2013	Gabapentinoids	BELARUS	118364	9423.5	Gabapentinoids	Eastern Europe	0.343888	0.341929	0.345847
	2014	Gabapentinoids	BELARUS	155437	9431.74	Gabapentinoids	Eastern Europe	0.451203	0.44896	0.453446
	2015	Gabapentinoids	BELARUS	210012	9439.42	Gabapentinoids	Eastern Europe	0.609128	0.606523	0.611733
	2016	Gabapentinoids	BELARUS	256961	9445.64	Gabapentinoids	Eastern Europe	0.74481	0.741931	0.74769
	2017	Gabapentinoids	BELARUS	425914	9450.23	Gabapentinoids	Eastern Europe	1.23393	1.23022	1.23763
	2018	Gabapentinoids	BELARUS	644907	9452.61	Gabapentinoids	Eastern Europe	1.86791	1.86335	1.87246
	2008	Gabapentinoids	BELGIUM	5122934	10778.8	Gabapentinoids	Western Europe	13.0125	13.0012	13.0237
	2009	Gabapentinoids	BELGIUM	6260243	10859.9	Gabapentinoids	Western Europe	15.7824	15.7701	15.7948
	2010	Gabapentinoids	BELGIUM	8823905	10938.7	Gabapentinoids	Western Europe	22.0853	22.0707	22.0999
	2011	Gabapentinoids	BELGIUM	10597409	11013.9	Gabapentinoids	Western Europe	26.3433	26.3274	26.3591
	2012	Gabapentinoids	BELGIUM	11416632	11085.4	Gabapentinoids	Western Europe	28.1967	28.1803	28.213
	2013	Gabapentinoids	BELGIUM	11697303	11154	Gabapentinoids	Western Europe	28.7121	28.6956	28.7285
	2014	Gabapentinoids	BELGIUM	12757458	11221.2	Gabapentinoids	Western Europe	31.1267	31.1097	31.1438
	2015	Gabapentinoids	BELGIUM	14274825	11287.9	Gabapentinoids	Western Europe	34.6231	34.6052	34.6411
	2016	Gabapentinoids	BELGIUM	19336100	11354.4	Gabapentinoids	Western Europe	46.6245	46.6037	46.6453
	2017	Gabapentinoids	BELGIUM	21879177	11419.8	Gabapentinoids	Western Europe	52.4547	52.4327	52.4766
	2018	Gabapentinoids	BELGIUM	23595985	11482.2	Gabapentinoids	Western Europe	56.2631	56.2404	56.2858
	2008	Gabapentinoids	BRAZIL	3663753	192030	Gabapentinoids	Central and South America and the Caribbean	0.522355	0.52182	0.52289
	2009	Gabapentinoids	BRAZIL	5234815	193887	Gabapentinoids	Central and South America and the Caribbean	0.739203	0.738569	0.739836
	2010	Gabapentinoids	BRAZIL	8664100	195714	Gabapentinoids	Central and South America and the Caribbean	1.21203	1.21122	1.21283
	2011	Gabapentinoids	BRAZIL	11674041	197515	Gabapentinoids	Central and South America and the Caribbean	1.6182	1.61727	1.61913
	2012	Gabapentinoids	BRAZIL	14578084	199287	Gabapentinoids	Central and South America and the Caribbean	2.00277	2.00174	2.0038
	2013	Gabapentinoids	BRAZIL	18092423	201036	Gabapentinoids	Central and South America and the Caribbean	2.46396	2.46282	2.46509
	2014	Gabapentinoids	BRAZIL	22010736	202764	Gabapentinoids	Central and South America and the Caribbean	2.97204	2.97079	2.97328
	2015	Gabapentinoids	BRAZIL	27412782	204472	Gabapentinoids	Central and South America and the Caribbean	3.67054	3.66916	3.67191
	2016	Gabapentinoids	BRAZIL	33136763	206163	Gabapentinoids	Central and South America and the Caribbean	4.40057	4.39907	4.40207
	2017	Gabapentinoids	BRAZIL	39144290	207834	Gabapentinoids	Central and South America and the Caribbean	5.15658	5.15497	5.1582
	2018	Gabapentinoids	BRAZIL	48336557	209469	Gabapentinoids	Central and South America and the Caribbean	6.31779	6.31601	6.31957
	2008	Gabapentinoids	BULGARIA	289457	7524.08	Gabapentinoids	Eastern Europe	1.05327	1.04943	1.05711
	2009	Gabapentinoids	BULGARIA	617169	7473.51	Gabapentinoids	Eastern Europe	2.26094	2.2553	2.26658
	2010	Gabapentinoids	BULGARIA	884872	7425.01	Gabapentinoids	Eastern Europe	3.26282	3.25602	3.26962
	2011	Gabapentinoids	BULGARIA	1318479	7378.65	Gabapentinoids	Eastern Europe	4.89222	4.88387	4.90057
	2012	Gabapentinoids	BULGARIA	940891	7334.01	Gabapentinoids	Eastern Europe	3.51243	3.50533	3.51953
	2013	Gabapentinoids	BULGARIA	1281304	7290.09	Gabapentinoids	Eastern Europe	4.81204	4.8037	4.82037
	2014	Gabapentinoids	BULGARIA	1565226	7245.65	Gabapentinoids	Eastern Europe	5.91439	5.90512	5.92365
	2015	Gabapentinoids	BULGARIA	1806009	7199.74	Gabapentinoids	Eastern Europe	6.86773	6.85771	6.87774
[truncated: 583 more rows]

## Sheet: STable 5
STable 4
[truncated: 694 more rows]

## Sheet: STable 6 to 8
Table S6-8
[truncated: 2,850 more rows]
